# Supplementary material for: Arabidopsis Transcription Factor TCP5 Controls Plant Thermomorphogenesis by Positively Regulating PIF4 Activity
Source: iScience. 2019 May 8;15:611–22. doi: 10.1016/j.isci.2019.04.005 (PMC6548983; doi:10.1016/j.isci.2019.04.005)
Supplement: Table S1. RNA-Seq Analysis of Regulated Genes after HT Treatment in the Leaf Petioles or Blades of Wild-Type, Related to Figure 3 [file mmc2.xlsx]

## Sheet: Sheet 0
	Table S1. RNA-Seq analysis of regulated genes after HT treatment in the leaf petioles or baldes of wild type, Related to Figure 3.
	Differentially expressed transcripts with a FDR < 0.05 were significant.
	Key: wild type under 20 °C indicates that wild-type plants were grown under 20 °C temperature, while wild type under 28°C indicates that wild-type plants were treated with 28°C temperature for 6h.

## Sheet: Sheet 1
HT-induced genes in leaf petioles (wild type 20°C vs wild type 28°C)
At Number	Wild type under 20°C (FPKM)	Wild type under 28°C (FPKM)	FDR	Log2FC (wild type 20°C vs wild type 28°C)
AT1G74090	0.004792	102.56	0	10.4847
AT1G80320	0	8.92025	0	8.93975
AT2G35120	0.001509	11.0132	0	6.66054
AT4G01595	0	6.13468	0	6.4181
AT2G21080	0	3.1838	0	6.40742
AT5G66460	0.004804	3.68912	0	6.3494
AT2G46900	0.183123	15.8723	0	6.25245
AT1G29950	0.017732	3.28178	0	5.81287
AT1G01670	0	1.99283	0	5.63123
AT3G28840	0	1.24805	7.20568e-12	5.02393
AT3G19700	0.02925	1.26579	0	4.80308
AT2G34240	0	0.632392	4.97477e-09	4.71305
AT4G38820	0	3.14076	3.65088e-08	4.60502
AT3G12320	0	1.07683	7.11868e-08	4.56714
AT5G45820	0.087437	2.8481	0	4.55064
AT1G50400	0	0.979978	2.0584e-06	4.3612
AT4G19430	0.138229	4.37563	0	4.30846
AT5G53150	0.011029	0.661959	7.11814e-10	4.28236
AT3G10113	0	1.04698	8.00285e-06	4.26981
AT3G25490	0	0.620401	8.00285e-06	4.26981
AT5G59370	0	0.638195	3.13335e-05	4.17225
AT3G48790	0.051836	1.91538	1.02141e-14	4.10999
AT3G16710	0.027325	1.24112	3.0227e-10	3.9748
AT4G36515	0.590667	11.3758	0	3.96474
AT3G17710	0.158333	3.03977	0	3.87638
AT5G64170	0.683252	10.0218	0	3.80728
AT1G68940	0.112094	1.70748	0	3.80151
AT2G01510	0.167896	2.5946	0	3.68164
AT2G43010	4.36468	51.8303	0	3.5838
AT3G55240	1.17546	14.6773	0	3.54393
AT5G02810	2.39692	26.14	0	3.53532
AT1G67265	0.393521	5.75413	0	3.53079
AT2G27420	0.247279	3.33267	0	3.49458
AT5G51440	1.01614	11.1711	0	3.40582
AT4G21400	0.042866	1.23304	2.57116e-07	3.39967
AT3G42630	0.853921	9.03384	0	3.3463
AT1G22770	2.54169	25.033	0	3.32093
AT1G26900	0.35397	3.7794	0	3.31144
AT1G75750	81.9858	787.864	0	3.26323
AT5G23760	3.44493	33.7608	0	3.26291
AT1G53830	0.035187	0.586373	0.000126369	3.25719
AT1G29920	22.1448	199.815	0	3.19965
AT4G25480	0.374089	3.88851	8.88178e-15	3.18926
AT1G73870	0.148903	1.63178	1.13716e-09	3.17233
AT1G65310	12.8232	113.099	0	3.16236
AT4G12520	0.301077	3.21871	3.3948e-09	3.12622
AT5G39860	0.195008	2.70407	6.33408e-08	3.12506
AT1G70985	0.718458	6.76382	1.11022e-16	3.09264
AT4G09500	1.34055	11.3766	0	3.0599
AT5G18050	2.36907	19.842	0	3.02214
AT5G18010	1.39667	11.8666	0	2.99829
AT5G06980	0.24953	2.36915	5.97655e-12	2.98301
AT4G40090	0.273553	2.65068	9.03248e-08	2.97834
AT2G11810	0.231488	2.0217	1.16862e-12	2.96394
AT4G33420	0.763089	5.94997	0	2.90069
AT1G27670	0.111155	1.38006	0.000232739	2.8062
AT3G05890	3.87266	26.7062	0	2.74699
AT4G01335	0.226416	2.0613	0.000729362	2.72509
AT4G27310	0.580113	3.98001	1.22125e-15	2.7095
AT4G32280	0.461446	3.41543	1.19253e-11	2.70588
AT3G12580	10.3492	64.1687	0	2.65652
AT3G18200	0.487356	3.21891	7.00551e-14	2.63724
AT5G49360	16.0344	94.8657	0	2.5921
AT2G19660	0.344622	2.25568	4.64073e-14	2.57623
AT5G18060	3.08962	18.4388	0	2.56481
AT5G57660	10.0263	57.3228	0	2.53747
AT3G46640	13.0978	75.5197	0	2.53533
AT5G66390	0.112369	1.02631	0.00143502	2.53451
AT2G05070	33.8125	191.205	0	2.52638
AT2G34420	605.098	3394.13	0	2.51675
AT5G54270	167.268	921.382	0	2.49023
AT5G67630	4.1944	23.0492	0	2.4726
AT2G40340	0.396502	2.33185	6.91e-10	2.47028
AT5G20250	41.4818	224.854	0	2.45893
AT3G45970	5.25949	28.6216	0	2.4576
AT1G53080	0.384338	2.45091	2.62564e-06	2.45314
AT1G13570	1.92278	10.5508	0	2.44322
AT5G35525	2.75224	14.5217	0	2.43776
AT1G15825	0.732104	4.93192	1.76096e-05	2.4257
AT1G29965	6.68324	35.2405	0	2.41549
AT5G64510	1.03247	5.57533	0	2.41491
AT3G53830	0.641622	3.45818	0	2.39733
AT2G21320	0.750538	4.15044	2.66098e-11	2.38955
AT4G20980	8.21404	45.2272	0	2.38928
AT2G32690	80.6238	410.497	0	2.37564
AT5G61350	0.175906	0.976774	3.08608e-07	2.37308
AT1G10550	0.543949	2.94649	4.65852e-09	2.35859
AT5G12110	16.0101	80.9238	0	2.34813
AT4G12400	4.0626	20.0503	0	2.3351
AT3G47470	270.005	1327.57	0	2.32657
AT3G05150	0.241143	1.34238	4.86114e-06	2.29824
AT3G14950	0.094938	0.56139	0.00732604	2.2938
AT5G48570	5.08482	24.0803	0	2.26236
AT5G52640	4.03784	28.0774	0	2.24647
AT4G31070	0.271906	1.39267	8.64055e-07	2.23039
AT5G51780	0.29867	1.5956	0.00153824	2.22812
AT5G07571	0.763571	3.93755	1.06399e-07	2.19879
AT1G03870	56.4332	251.75	0	2.1848
AT1G11740	0.898769	4.08766	6.27498e-13	2.17996
AT5G24150	8.80273	41.0685	0	2.17661
AT1G33055	0.510735	2.39316	1.09917e-07	2.16202
AT1G35516	3.72015	16.7503	0	2.161
AT3G25680	13.4319	36.5988	0	2.15949
AT1G06040	19.9542	87.3989	0	2.15627
AT2G45920	0.894092	4.09841	1.77636e-15	2.15414
AT4G19530	0.192554	0.875854	1.49637e-08	2.14349
AT5G65800	0.237009	1.11775	4.98777e-05	2.12483
AT5G03960	1.01161	4.48325	6.32827e-15	2.12337
AT5G18020	3.3618	14.4906	3.33067e-15	2.08798
AT1G34370	8.72834	35.5727	0	2.06512
AT5G02180	0.699149	2.95078	7.28417e-13	2.06156
AT1G69430	0.273034	1.23901	0.000193937	2.049
AT4G25260	7.75528	31.3414	0	2.03345
AT2G05100	31.9982	133.643	0	2.02477
AT3G54500	0.976984	4.02005	0	2.02394
AT5G18030	3.0956	12.7602	2.53908e-13	2.02111
AT5G58690	0.309306	1.305	7.59681e-06	2.01258
AT5G10695	4.80723	19.081	0	1.98658
AT3G17280	0.372596	1.61283	0.00074114	1.96896
AT1G29460	2.28051	9.06271	1.18039e-11	1.95964
AT4G35770	6.57517	25.0405	0	1.95619
AT5G62430	2.58235	9.97603	0	1.94985
AT1G77360	0.231615	0.999144	0.00527541	1.94124
AT1G15830	0.942596	3.55487	3.24601e-10	1.90634
AT1G52280	12.2185	44.9559	0	1.90291
AT5G65390	31.1858	114.538	0	1.90168
AT3G14470	0.246689	0.955903	1.7963e-06	1.9007
AT3G59060	9.49311	35.2685	0	1.8983
AT2G36145	12.9798	47.695	0	1.89723
AT1G52830	3.449	12.8316	0	1.89494
AT3G15115	0.367284	1.45395	0.000629895	1.89116
AT4G20820	1.56191	5.58817	1.24345e-14	1.8444
AT4G25420	1.10939	4.0371	1.22986e-09	1.83882
AT1G03055	0.524226	2.06066	0.000874229	1.83272
AT1G67370	0.778917	2.79334	8.86994e-11	1.83166
AT5G21274	19.5206	68.0343	0	1.81976
AT2G30600	12.757	45.0695	0	1.81218
AT5G18080	9.95874	34.6838	1.52101e-14	1.79554
AT2G32530	0.269025	0.965663	0.000288352	1.79498
AT1G56550	1.09404	3.78928	1.19172e-10	1.79196
AT3G47500	3.68108	12.59	0	1.79024
AT2G21880	2.47495	8.56151	5.21805e-14	1.78677
AT1G09540	0.411594	1.46243	0.000711544	1.77549
AT1G29450	3.72772	12.7429	1.90308e-11	1.76773
AT5G38150	0.457776	1.61814	3.8794e-05	1.76251
AT2G22810	1.01727	3.50135	1.19158e-08	1.75471
AT1G29910	239.315	789.251	0	1.75031
AT2G30766	2.54085	8.78072	3.4458e-07	1.74962
AT1G23050	2.10181	7.11517	7.61129e-10	1.74935
AT2G21430	0.427778	1.59319	0.00452535	1.72886
AT2G14900	27.2766	87.9797	0	1.71467
AT1G52750	2.93124	9.4842	0	1.71252
AT3G56000	0.451771	1.52719	7.4982e-05	1.70753
AT3G48390	0.962409	3.13015	3.19207e-11	1.70733
AT1G02610	0.566281	1.9723	0.00677232	1.70168
AT1G02340	1.01285	3.38725	4.05945e-07	1.69906
AT4G38825	5.41464	17.5336	2.61768e-12	1.69661
AT5G15265	2.04297	6.94964	4.30048e-05	1.69137
AT1G55330	128.041	404.808	0	1.68806
AT1G29440	4.10272	13.2635	1.30178e-11	1.68226
AT3G06990	0.367449	1.26645	0.00348697	1.67861
AT3G16360	1.26544	3.40766	0.00348697	1.67861
AT4G23400	116.051	364.099	0	1.67822
AT4G37530	7.29085	22.9701	0	1.67594
AT2G07718	0.95586	3.18545	6.1768e-05	1.67421
AT5G25240	3.75727	12.0675	1.27098e-10	1.67109
AT5G66080	1.53292	4.87669	9.67659e-12	1.67096
AT4G38850	2.60022	8.35778	7.36837e-07	1.66321
AT2G15880	1.04791	3.29563	1.63379e-10	1.65727
AT5G67390	1.30796	3.86218	5.70662e-06	1.65523
AT2G02870	5.52618	16.8013	0	1.64638
AT5G41080	7.36346	20.1783	0	1.64083
AT3G58990	3.44925	10.6318	2.88658e-15	1.63514
AT1G56300	30.3186	92.2503	0	1.63248
AT1G62510	3.90666	11.9791	1.13665e-12	1.62756
AT2G45180	544.343	1636.74	0	1.61712
AT2G47560	1.45457	4.45498	7.64988e-07	1.61152
AT4G35060	3.55508	10.7713	2.912e-12	1.606
AT4G19170	5.203	15.5118	0	1.59766
AT3G24100	46.0136	136.236	0	1.59186
AT4G36040	29.4703	87.0822	0	1.58975
AT3G03820	9.17948	27.2512	2.02882e-10	1.58222
AT3G29810	2.25524	6.74225	2.69873e-12	1.58206
AT3G53420	257.783	744.766	0	1.57525
AT3G16130	0.417673	1.30039	0.000960995	1.5747
AT1G22530	37.6567	109.461	0	1.56774
AT4G25100	94.5197	275.547	0	1.56772
AT1G14520	2.85213	9.44909	1.65645e-13	1.56177
AT5G40730	3.44202	10.2207	1.66662e-06	1.55996
AT2G30615	1.42389	4.21312	1.53565e-08	1.55693
AT5G03120	20.2991	58.5807	0	1.55423
AT3G63088	7.08214	21.4543	0.000163143	1.55366
AT3G07000	0.936924	2.74473	2.9447e-07	1.55186
AT3G05900	22.8588	65.7242	0	1.55167
AT1G76240	1.45922	4.28891	9.67312e-07	1.54846
AT1G09460	4.1461	11.917	9.10383e-15	1.54185
AT4G34000	6.08727	15.757	0	1.54107
AT1G13650	0.77501	2.34458	0.000654273	1.53588
AT5G38420	728.807	2053.86	0	1.52366
AT5G02160	106.653	300.356	0	1.52218
AT3G05880	253.768	713.674	0	1.52014
AT4G10150	1.63081	4.77247	6.68274e-05	1.5193
AT3G50120	2.91166	8.20778	3.20854e-14	1.51274
AT1G57870	15.6319	37.4405	0	1.51167
AT1G29465	4.82864	13.0023	6.58498e-11	1.51066
AT5G03720	2.30702	6.48953	2.61337e-10	1.50577
AT3G13520	147.507	410.025	0	1.50337
AT1G64660	7.49076	20.8577	0	1.50235
AT4G36410	2.36511	6.73139	1.14066e-05	1.4962
AT2G40610	18.8012	52.0784	0	1.49497
AT1G22740	7.05136	19.5836	1.44329e-15	1.48897
AT5G25130	2.57299	7.14777	3.32456e-12	1.48826
AT2G32880	3.31996	9.29795	5.27423e-12	1.48677
AT2G29650	8.42622	23.1986	0	1.48499
AT1G61580	13.0455	28.9515	0	1.47782
AT4G25780	2.76128	7.60122	4.42082e-08	1.46558
AT4G30270	51.036	138.19	0	1.46497
AT1G64690	2.91764	7.96418	6.4854e-10	1.45731
AT3G54890	407.256	1068.85	0	1.4568
AT4G18220	2.37844	6.49866	1.89499e-10	1.45454
AT2G01520	1.08466	3.01941	0.00784642	1.45023
AT1G74670	18.7603	50.3563	0	1.44989
AT3G55840	4.25827	11.4221	1.66533e-15	1.44542
AT1G29430	4.18181	11.3269	1.03017e-08	1.44402
AT2G19310	25.4804	67.9706	0	1.44103
AT1G68050	8.88609	23.6809	0	1.44036
AT1G70620	5.93886	15.384	0	1.43527
AT2G25625	1.42459	4.03446	0.000920855	1.43479
AT1G76610	1.20023	3.33681	0.00167295	1.43349
AT1G72430	10.3652	27.5558	8.99281e-15	1.43274
AT5G49450	6.48886	17.2136	4.4198e-13	1.42653
AT4G17340	34.451	90.7299	0	1.42352
AT2G19800	5.1953	13.6752	6.68354e-14	1.41896
AT1G18330	2.47946	6.55248	3.12882e-10	1.41233
AT3G06690	1.23564	2.59258	0.00806707	1.40975
AT2G42380	8.28095	21.5368	0	1.405
AT4G37800	129.864	336.525	0	1.40226
AT5G57930	1.20839	3.23304	8.3722e-06	1.39715
AT5G24470	7.03955	18.2095	0	1.3968
AT4G29610	2.85817	7.51556	2.88984e-07	1.39554
AT3G24715	1.16875	3.04604	7.4128e-10	1.39401
AT3G03850	2.97333	7.77762	1.21585e-05	1.39078
AT1G78990	0.868673	2.3054	0.00132044	1.38736
AT5G19190	12.9771	33.4024	1.36557e-14	1.3857
AT3G46630	12.8332	32.9295	2.22045e-16	1.38272
AT5G39865	1.03444	2.69858	2.88251e-05	1.38141
AT3G63470	2.07004	5.35908	2.76174e-09	1.37963
AT1G59359	30.5376	77.7473	0	1.37486
AT2G03310	6.97379	17.7459	7.43794e-12	1.36772
AT4G00670	5.64839	14.5071	1.39452e-07	1.36737
AT5G01520	2.85046	7.32974	3.99044e-09	1.36666
AT3G28857	1.65763	4.31357	0.00156573	1.36499
AT2G38480	4.10559	10.435	8.76824e-09	1.3556
AT3G11110	2.24159	5.9484	0.00519064	1.35382
AT4G16745	0.751254	1.91535	0.000518629	1.34969
AT4G15960	0.740219	1.90095	0.00446947	1.34794
AT4G02075	3.84141	9.68108	4.95094e-08	1.34705
AT2G15890	57.8251	144.144	0	1.34528
AT1G30760	1.48647	3.72918	5.22337e-07	1.33553
AT2G26150	1.08807	2.80892	0.000312122	1.3328
AT3G26520	672.32	1659.22	0	1.33228
AT2G30930	38.435	94.9942	0	1.33192
AT1G66040	0.60223	1.52946	0.00608621	1.32993
AT4G38860	9.90442	24.5824	9.61231e-13	1.32909
AT3G16240	454.702	1119.15	0	1.32837
AT4G34770	8.14246	20.1386	1.65976e-10	1.32455
AT5G02200	2.05861	4.13257	2.50251e-05	1.31839
AT5G02230	6.4459	15.8383	1.05534e-11	1.31306
AT5G22920	67.596	164.001	0	1.30681
AT4G16563	2.83753	6.91192	5.21725e-10	1.30361
AT1G62620	2.3464	6.02868	3.26449e-06	1.29921
AT1G49210	2.57754	6.3035	1.93064e-05	1.29607
AT5G25140	1.27489	3.11959	3.39085e-05	1.29321
AT2G20670	48.8167	116.996	0	1.28891
AT4G18970	26.1193	62.5411	0	1.28584
AT4G08480	3.62559	8.69481	3.91243e-13	1.28351
AT1G12080	96.164	229.035	0	1.28027
AT2G10940	708.515	1682.9	0	1.27823
AT1G55960	7.55021	17.9873	4.66294e-14	1.27625
AT5G60100	10.1023	25.2729	1.11022e-16	1.27599
AT2G20750	3.41528	8.25932	5.96542e-08	1.27462
AT5G23360	2.07248	4.99675	0.000127254	1.27325
AT4G17970	1.50917	3.65279	5.51525e-06	1.27117
AT1G48260	3.51535	8.13794	9.57302e-10	1.27056
AT4G10310	2.10812	4.99975	1.84795e-07	1.26648
AT1G11545	30.5457	72.0384	0	1.26564
AT1G29500	7.88444	18.7366	3.49862e-09	1.26531
AT5G23750	8.68454	20.6584	9.75653e-12	1.26403
AT3G12940	1.47076	3.51771	8.37064e-07	1.26181
AT3G21260	9.24662	17.3349	1.6979e-09	1.25336
AT1G26210	3.72694	8.75284	1.49508e-07	1.24565
AT1G72140	3.98639	9.30795	1.19788e-10	1.24137
AT5G08350	4.21965	9.77013	3.55158e-07	1.23187
AT4G16780	9.96265	22.9382	2.15516e-12	1.22595
AT2G40435	2.56429	5.94119	7.03176e-05	1.22278
AT4G14819	2.59876	6.07652	0.0090994	1.21966
AT3G24500	9.38121	21.5006	5.52075e-09	1.21471
AT3G58120	12.9152	29.4122	3.56382e-14	1.21411
AT3G48260	2.20223	4.89892	1.14032e-06	1.21147
AT5G06720	1.40707	3.26903	0.000981126	1.21094
AT1G14700	23.6288	55.5209	4.32987e-15	1.20674
AT1G11170	1.3167	3.25855	3.83748e-05	1.20554
AT4G19130	1.33259	3.15136	3.85759e-06	1.20531
AT1G61520	539.005	1212.9	0	1.2041
AT2G37060	7.80624	17.6714	2.54723e-09	1.19363
AT1G64720	293.373	656.935	2.22045e-16	1.19188
AT1G52190	91.5728	204.57	1.11022e-16	1.18841
AT1G04040	98.5874	220.257	3.33067e-16	1.1884
AT2G18300	37.5694	83.9432	9.99201e-16	1.18688
AT5G64180	10.6726	23.8996	1.4174e-09	1.1817
AT5G42900	31.441	69.8643	1.28786e-14	1.17823
AT5G46390	8.04248	17.1915	9.5286e-12	1.17681
AT4G17460	17.6325	39.0935	2.03837e-13	1.17435
AT5G10430	16.0545	35.3383	2.98543e-11	1.16135
AT3G61060	28.4671	64.2201	1.63203e-14	1.16036
AT5G20150	2.6428	5.84236	6.32726e-05	1.15991
AT1G06460	63.1279	138.279	2.66454e-15	1.15935
AT4G24230	23.1774	47.7619	4.91829e-14	1.1578
AT2G23985	7.0318	16.219	1.5373e-07	1.15717
AT1G26945	7.25897	15.8983	3.39045e-07	1.15392
AT5G57040	30.8639	67.3231	2.21045e-13	1.15163
AT2G40530	7.25558	15.8719	3.10465e-07	1.1487
AT4G20260	195.342	414.566	2.22045e-15	1.14779
AT1G74310	4.63991	10.0957	1.77155e-11	1.14586
AT3G08940	246.114	529.49	2.66454e-15	1.14521
AT2G02710	12.9154	28.1461	1.60139e-12	1.14491
AT1G36940	4.95716	10.8013	4.75923e-07	1.14426
AT2G02820	10.5422	22.7227	1.36224e-12	1.14336
AT4G01330	12.1639	26.5459	9.45466e-13	1.1428
AT5G44020	102.927	222.613	4.77396e-15	1.14143
AT1G64640	40.4014	87.4368	1.36224e-13	1.14079
AT1G08610	2.50448	5.47007	3.57602e-07	1.13916
AT3G13750	112.517	242.865	4.32987e-15	1.13892
AT3G03470	2.30412	4.98321	4.84467e-06	1.13464
AT5G57340	4.42447	9.65327	7.2694e-08	1.13443
AT5G66590	11.4488	24.7127	7.27829e-09	1.13434
AT4G35840	6.37342	13.7658	1.39032e-07	1.13034
AT3G45730	6.41075	13.8652	9.59436e-06	1.12838
AT3G52840	22.6478	48.5497	4.09672e-14	1.12798
AT2G17500	2.08026	4.46909	2.53361e-05	1.12778
AT3G56060	15.9698	34.2115	4.01679e-13	1.12698
AT2G22980	12.2912	26.434	4.3201e-12	1.12692
AT1G01640	1.97427	4.28265	0.00659869	1.12218
AT1G21680	33.0188	70.4417	3.11973e-14	1.1215
AT3G15540	21.374	45.5987	5.59774e-12	1.121
AT1G03130	188.215	400.782	1.59872e-14	1.11923
AT2G05540	30.3739	64.688	3.53695e-12	1.11793
AT4G01250	8.17573	17.4164	1.92532e-09	1.11692
AT2G07671	5.59029	12.1372	0.000567903	1.11586
AT1G76080	91.7665	194.944	2.58682e-14	1.11571
AT3G20470	134.095	284.758	3.01981e-14	1.11477
AT1G44446	15.2851	33.0515	1.13809e-12	1.10936
AT5G57840	1.19536	2.57772	0.00733174	1.10929
AT2G01850	14.1934	30.5645	8.65652e-12	1.10871
AT1G06645	1.30491	2.85052	0.00972775	1.10836
AT3G61260	93.1102	196.689	6.78346e-14	1.1073
AT1G69900	5.40491	11.4785	4.92882e-08	1.10725
AT3G61430	38.1436	80.4864	2.3892e-13	1.10723
AT3G26290	4.95025	10.5132	2.04682e-08	1.10665
AT1G58807	13.4539	28.348	2.63456e-13	1.10435
AT4G39260	172.929	370.096	4.56302e-14	1.10341
AT5G23240	35.945	75.7301	1.57097e-13	1.10325
AT3G50560	4.53298	9.61904	1.23822e-06	1.10172
AT2G20250	1.55429	3.313	6.75126e-05	1.09889
AT1G16390	13.8153	29.0239	6.65279e-12	1.09881
AT4G38690	18.0091	37.88	9.40803e-12	1.09873
AT3G15450	260.756	545.215	5.9619e-14	1.09832
AT5G54145	5.39479	11.4445	8.20245e-05	1.09818
AT4G18740	6.6225	13.7215	8.25578e-07	1.09501
AT5G04330	4.67281	9.82678	2.9646e-08	1.09212
AT1G23020	7.15432	14.9649	1.24619e-10	1.09154
AT1G25230	35.4482	74.0038	1.28875e-12	1.08995
AT3G16800	5.33336	11.7444	1.18773e-07	1.08919
AT2G23130	10.7332	22.5416	1.91951e-08	1.08901
AT2G41760	13.5795	28.3824	1.7559e-09	1.086
AT4G16980	210.391	437.733	1.37668e-13	1.08582
AT5G40980	7.90837	16.7597	0.000311729	1.08529
AT2G26710	4.8125	10.0382	1.23294e-08	1.08427
AT1G13700	3.28967	6.36982	0.000110403	1.08378
AT3G51960	2.29337	4.78258	0.00203227	1.08322
AT4G01680	3.07665	6.46303	1.40242e-05	1.08289
AT3G12700	10.4122	21.678	2.37942e-10	1.08123
AT2G20560	2.52367	5.28675	6.81246e-05	1.08017
AT3G02040	4.08629	8.49508	6.12722e-07	1.07841
AT4G11960	14.3961	29.6578	7.39304e-11	1.07313
AT4G16515	32.7563	67.6572	2.84954e-10	1.07249
AT3G58030	9.68651	19.9654	7.56856e-11	1.07138
AT5G38970	1.24931	2.61709	0.00327601	1.07079
AT3G62550	42.8827	88.2805	7.49922e-12	1.06922
AT3G47340	3.2117	6.71467	2.16961e-07	1.06911
AT5G11540	1.66578	3.4694	0.000525594	1.06761
AT5G03360	3.85461	8.01996	4.58605e-08	1.06635
AT1G19396	4.5826	8.89214	0.00721288	1.0646
AT5G63800	10.0429	20.6154	3.30787e-11	1.06437
AT1G16130	1.49811	3.0929	6.83354e-05	1.06321
AT5G27360	3.42559	7.08367	1.78705e-06	1.06211
AT2G46250	10.4314	21.3816	2.89229e-10	1.06084
AT3G49580	4.43961	9.17648	0.00409789	1.05979
AT3G23730	28.9775	59.1399	2.20665e-11	1.05682
AT3G26490	3.97712	8.17163	1.02515e-07	1.05449
AT1G04660	2.83138	5.83305	0.000131995	1.05287
AT1G32170	5.38276	10.9816	6.07154e-07	1.05142
AT2G21660	2073.78	4200.17	5.24392e-12	1.04786
AT1G33770	1.81658	3.70634	0.000324203	1.04532
AT1G22370	3.54337	6.80808	7.29094e-06	1.04491
AT1G07050	47.6758	95.8238	1.65431e-11	1.04351
AT1G22640	5.11615	10.385	5.95208e-06	1.04302
AT5G24105	5.56424	11.365	0.00049326	1.04149
AT1G29510	9.65364	19.6246	3.30251e-06	1.04122
AT1G22330	8.94914	18.0321	1.82145e-08	1.03523
AT2G45400	9.07426	18.2663	2.50029e-08	1.03387
AT1G56600	1.76618	3.58899	0.00417845	1.03382
AT4G10960	3.13198	6.34776	3.4442e-07	1.03192
AT4G32350	5.17344	10.3793	7.907e-09	1.03139
AT1G12780	22.285	44.6402	8.02806e-11	1.02971
AT1G76090	9.39159	18.8659	1.24446e-08	1.02958
AT2G32340	1.59677	3.24929	0.00794293	1.02626
AT5G35670	1.76988	3.5641	0.00238974	1.02503
AT3G16370	263.74	524.998	8.64142e-12	1.02212
AT3G26170	6.20523	12.3542	7.39282e-08	1.01947
AT1G72150	192.701	382.68	1.08404e-11	1.0187
AT3G12610	85.0671	168.928	1.06199e-11	1.01821
AT4G25434	2.57527	5.03155	0.00439005	1.01764
AT1G15820	618.791	1225.9	1.93761e-11	1.01526
AT5G51890	14.7178	29.2034	3.2018e-09	1.0146
AT3G20300	2.0159	4.04134	0.000555278	1.01148
AT2G45960	198.88	391.294	2.03363e-11	1.0053
AT1G57980	2.62371	5.21091	0.000319007	1.00319
AT5G24120	1.69702	3.36896	0.0011675	1.0022
ATCG01000	16.8755	58.3564	0	1.81316
ATMG00590	1.27538	3.61702	0.000240645	1.45954

## Sheet: Sheet 2
HT-repressed genes in leaf petioles (wild type 20°C vs wild type 28°C)
At Number	Wild type under 20°C (FPKM)	Wild type under 28°C (FPKM)	FDR	Log2FC (wild type 20°C vs wild type 28°C)
AT2G38240	51.4015	0	0	-10.1724
AT1G43160	55.7364	0	0	-9.7341
AT2G24850	86.6903	0.088847	0	-9.40588
AT5G50680	14.8669	0	0	-8.29837
AT3G50685	44.6501	0.01003	0	-8.28952
AT1G25097	22.5959	0	0	-7.95504
AT4G10955	10.6862	0	0	-7.80368
AT1G61120	15.9327	0.050097	0	-7.55792
AT1G71920	6.10204	0	0	-7.24399
AT2G03760	6.58772	0	0	-7.21079
AT3G25180	4.26598	0	0	-6.9741
AT5G15960	11.821	0	0	-6.78403
AT1G63030	7.56557	0	0	-6.73816
AT1G30135	11.118	0	0	-6.73037
AT2G40690	6.36329	0.014573	0	-6.71827
AT3G48450	10.3144	0	0	-6.65009
AT5G07150	2.59533	0	0	-6.64181
AT3G44860	73.5456	0.829833	0	-6.35135
AT1G10170	1.94859	0.002551	0	-6.30121
AT4G36950	3.07696	0	0	-6.12868
AT1G76640	7.5643	0	0	-5.95243
AT1G80310	13.5192	0.189169	0	-5.91433
AT5G64750	36.2743	0.557909	0	-5.89931
AT3G23450	5.19205	0.044956	0	-5.73897
AT5G28237	1.91558	0	0	-5.70469
AT4G23230	1.37791	0	0	-5.65618
AT3G55970	7.57004	0.106297	0	-5.65454
AT3G09940	23.9096	0.461934	0	-5.53412
AT3G46660	1.40936	0	2.22045e-16	-5.48161
AT2G44810	2.11394	0	4.32987e-15	-5.3857
AT2G22760	1.91324	0	7.32747e-15	-5.36573
AT1G12610	28.1934	0.614685	0	-5.36501
AT5G59490	2.1273	0	2.17604e-14	-5.32493
AT3G48520	81.1667	1.94942	0	-5.31967
AT5G38130	1.46982	0	3.37508e-13	-5.21761
AT1G68250	2.37492	0	9.44755e-12	-5.07729
AT2G02990	1.86195	0	9.44755e-12	-5.07729
AT2G34600	19.4187	0.437897	0	-5.05345
AT5G05600	80.3513	2.39127	0	-5.01352
AT1G32910	3.01366	0.045453	0	-4.98658
AT3G21320	0.747816	0	8.93581e-11	-4.97554
AT5G57140	3.31629	0.048793	0	-4.95146
AT1G10585	8.22188	0.168762	0	-4.94455
AT5G44420	3.82176	0	8.63099e-10	-4.86607
AT3G52500	112.169	3.75015	0	-4.85552
AT4G21640	0.722397	0	2.70394e-09	-4.80805
AT5G52400	1.01389	0	2.70394e-09	-4.80805
AT5G43650	1.72573	0	4.7956e-09	-4.77815
AT4G21830	1.87152	0	8.51683e-09	-4.7476
AT5G67080	1.48913	0	8.51683e-09	-4.7476
AT3G25760	79.249	2.85265	0	-4.72632
AT1G67000	0.530103	0	1.51462e-08	-4.7164
AT4G34410	38.616	1.41022	0	-4.7054
AT5G63450	46.8059	1.85707	0	-4.59405
AT5G19110	17.7951	0.71598	0	-4.51408
AT2G02310	1.24491	0	1.59288e-06	-4.43904
AT4G01070	73.3189	3.28054	0	-4.4346
AT5G62520	12.7265	0.50096	0	-4.42514
AT3G28600	5.763	0.236425	0	-4.38017
AT5G65690	0.52319	0	5.17343e-06	-4.36049
AT5G63130	1.04042	0	9.34353e-06	-4.31954
AT3G22275	8.30565	0.329388	0	-4.28027
AT1G70130	2.01603	0.074432	0	-4.26375
AT1G73810	3.226	0.101539	0	-4.26293
AT1G15010	79.4653	3.9864	0	-4.25073
AT3G43250	1.37362	0	3.06097e-05	-4.234
AT5G56970	0.650583	0	3.06097e-05	-4.234
AT5G27060	1.59722	0.0513	0	-4.23139
AT1G32960	0.394822	0	5.55234e-05	-4.18925
AT1G50960	0.995319	0	5.55234e-05	-4.18925
AT3G06830	0.483112	0	5.55234e-05	-4.18925
AT4G23200	0.518198	0	5.55234e-05	-4.18925
AT5G53200	1.57619	0	5.55234e-05	-4.18925
AT4G38680	14.413	0.724178	0	-4.18013
AT4G00870	0.704822	0	0.000100861	-4.14306
AT4G23150	0.493113	0	0.000100861	-4.14306
AT1G14880	21.9542	1.12677	0	-4.13341
AT5G13220	56.295	3.30197	0	-4.11815
AT1G44740	1.70255	0.019689	3.48649e-08	-4.10256
AT2G39030	4.2733	0.188451	0	-4.09785
AT4G13160	6.59681	0.33024	0	-4.07818
AT2G29460	6.50351	0.312976	0	-4.04591
AT4G01360	4.19686	0.211432	0	-4.02921
AT4G06746	25.9212	1.50974	0	-3.9823
AT4G22690	1.11835	0.04458	3.88134e-13	-3.96792
AT3G01830	15.9713	0.939714	0	-3.96142
AT5G38700	2.4187	0.091461	1.40298e-09	-3.90007
AT5G12340	4.54696	0.222375	1.33227e-14	-3.87197
AT4G22620	7.27704	0.372493	0	-3.85735
AT3G24030	10.1262	0.626539	0	-3.85496
AT5G03210	9.56539	0.551158	0	-3.85059
AT2G30830	3.09128	0.143402	7.77156e-16	-3.78679
AT3G46090	2.77879	0.11609	1.99072e-08	-3.77172
AT3G50970	46.476	3.29851	0	-3.75116
AT1G17420	110.136	8.08021	0	-3.73482
AT5G59580	4.40843	0.280398	0	-3.72945
AT5G52020	2.24727	0.074387	1.68129e-10	-3.72938
AT2G21510	2.40837	0.111356	5.21805e-15	-3.72774
AT3G57240	5.26656	0.35752	0	-3.68499
AT1G75120	8.412	0.630884	0	-3.58236
AT5G52050	25.7147	2.10627	0	-3.55905
AT4G27654	11.4029	0.764703	0	-3.55872
AT5G22545	4.28507	0.263747	9.03891e-11	-3.549
AT2G27690	19.9567	1.66935	0	-3.51948
AT1G62320	1.1975	0.063825	2.58804e-12	-3.5172
AT3G53600	2.73652	0.135469	2.45017e-06	-3.50729
AT2G47950	3.08341	0.122862	4.7301e-08	-3.46954
AT3G25780	107.842	9.84824	0	-3.41133
AT5G40210	1.47175	0.081381	3.72479e-07	-3.3621
AT2G14290	2.23104	0.178191	1.43136e-11	-3.31325
AT1G19210	1.74883	0.103974	6.17912e-05	-3.29955
AT1G14780	3.67309	0.345161	0	-3.2619
AT5G01380	2.90509	0.23273	8.65974e-15	-3.23991
AT3G05660	7.82975	0.788052	0	-3.23389
AT2G30770	1.58272	0.115176	1.5013e-10	-3.22332
AT1G69180	1.25997	0.078536	0.00018146	-3.22308
AT2G29440	24.9422	2.51807	0	-3.2193
AT3G57260	9.256	0.940247	0	-3.20451
AT1G56060	4.22376	0.312206	2.60587e-07	-3.18493
AT5G52310	176.599	19.3927	0	-3.15204
AT2G39980	13.6112	1.47956	0	-3.14708
AT1G51820	0.668559	0.055331	7.083e-07	-3.13221
AT1G19180	63.8008	7.20909	0	-3.13205
AT1G60190	4.30443	0.461463	0	-3.09983
AT1G17380	51.0202	5.80856	0	-3.09118
AT2G26010	4.69582	0.412121	6.53146e-09	-3.06665
AT4G30000	0.716268	0.054406	3.174e-06	-3.04934
AT2G15490	1.15458	0.088179	2.81147e-07	-3.02296
AT5G51990	6.94351	0.721224	0	-3.02009
AT3G06490	3.43289	0.396797	0	-2.98415
AT5G06570	7.8505	0.932691	0	-2.97205
AT4G23140	3.1816	0.367498	0	-2.94488
AT1G10370	33.7516	4.23851	0	-2.9425
AT5G45000	1.03005	0.098328	2.34017e-05	-2.93087
AT4G25433	6.96112	0.819347	2.22045e-16	-2.93037
AT1G16370	14.9844	1.92268	0	-2.90413
AT1G53345	4.96658	0.592795	0	-2.89948
AT4G12410	5.01358	0.545969	2.48234e-11	-2.89763
AT5G44565	9.12634	1.11896	2.22045e-16	-2.88691
AT5G23770	13.6762	1.64344	0	-2.88508
AT2G36650	2.52784	0.302064	7.31926e-12	-2.86678
AT3G23550	8.80572	1.15755	0	-2.8593
AT2G42150	1.46179	0.171644	9.06317e-11	-2.85121
AT3G49620	9.21432	1.54242	0	-2.81875
AT1G47510	0.936287	0.094742	0.000171531	-2.8018
AT2G35290	10.7379	1.37176	0	-2.80152
AT3G57460	2.74652	0.32842	5.0984e-10	-2.7869
AT3G23240	1.70232	0.173924	2.19822e-05	-2.78302
AT5G07010	23.3663	3.29823	0	-2.78006
AT1G66760	39.2893	5.70794	0	-2.75407
AT1G11925	1.35649	0.091803	0.0040219	-2.74528
AT4G15280	0.747383	0.069584	0.0040219	-2.74528
AT3G55720	5.21835	0.726953	0	-2.73492
AT2G26400	16.0936	2.33452	0	-2.71442
AT3G07195	9.47356	1.40894	0	-2.67137
AT4G29930	3.918	0.548857	2.40019e-12	-2.66888
AT1G66370	3.95339	0.498896	1.79993e-09	-2.66745
AT3G26830	3.32097	0.488269	1.11022e-16	-2.65258
AT3G63380	1.96134	0.294869	0	-2.64462
AT2G32680	4.20542	0.647424	0	-2.63546
AT1G63820	1.11412	0.113449	0.000243713	-2.63018
AT1G57860	140.187	22.1738	0	-2.62498
AT5G42380	11.965	1.85375	0	-2.61075
AT3G28220	7.77771	1.21744	0	-2.60374
AT5G54300	31.9273	5.24098	0	-2.56748
AT4G14940	1.02556	0.13575	5.70444e-07	-2.56504
AT1G07620	1.217	0.177936	1.38256e-07	-2.55554
AT1G02930	88.8117	14.8675	0	-2.54247
AT3G24300	1.39671	0.209247	2.12362e-07	-2.53611
AT5G19100	4.47885	0.700394	6.21725e-15	-2.52924
AT5G65280	19.3344	3.17066	0	-2.52094
AT5G17860	1.21934	0.185316	3.26053e-07	-2.51641
AT1G67920	4.37381	0.652853	8.04963e-08	-2.51132
AT5G67640	16.3888	7.97164	0	-2.50383
AT2G45570	0.648824	0.085868	0.0087962	-2.50281
AT3G50260	19.4838	3.33543	0	-2.48271
AT1G02920	34.9967	6.09504	0	-2.48055
AT4G12500	1.6561	0.236881	0.00263456	-2.4592
AT1G57630	3.29722	0.471114	0.000105136	-2.45728
AT5G22380	2.74937	0.436416	2.84102e-07	-2.45527
AT3G23250	11.3106	1.95642	0	-2.44845
AT5G01100	12.1963	2.22343	0	-2.41086
AT3G26210	12.0039	2.19318	0	-2.40285
AT5G55450	46.6945	8.60463	0	-2.39939
AT5G10410	5.68203	1.01784	0	-2.39665
AT1G06620	26.8068	4.90386	0	-2.39561
AT5G24420	39.5854	7.31393	0	-2.39396
AT4G29020	226.548	42.2461	0	-2.39047
AT1G77450	22.7657	4.26425	0	-2.36478
AT3G48080	6.47945	1.19672	0	-2.36167
AT3G01420	0.612349	0.098115	0.00203728	-2.36025
AT3G04070	1.11515	0.176066	0.00203728	-2.36025
AT5G20240	2.14477	0.368761	2.30097e-06	-2.35674
AT5G07990	16.6503	3.14433	0	-2.35674
AT1G28480	27.9565	5.32261	0	-2.33874
AT5G38120	4.31163	0.80763	0	-2.33874
AT5G25880	1.11767	0.191348	1.50703e-05	-2.32586
AT3G15500	2.37959	0.433685	4.56284e-08	-2.3178
AT1G61610	4.83171	0.919456	0	-2.31748
AT4G11911	6.14102	1.15984	9.8388e-13	-2.30646
AT5G36220	8.8045	1.70637	0	-2.29137
AT5G48430	5.0914	0.987241	0	-2.28956
AT1G35230	4.83784	0.878817	9.96625e-08	-2.28564
AT1G77405	1.07662	0.176947	0.00154931	-2.27946
AT5G56980	67.9799	13.6877	0	-2.2794
AT3G51450	63.7868	12.8083	0	-2.27586
AT1G51760	95.7473	19.4804	0	-2.26465
AT1G53885	23.2672	4.63839	0	-2.26218
AT1G13470	2.66878	0.510919	1.30928e-08	-2.24301
AT1G80840	60.9828	12.5899	0	-2.24023
AT1G09950	20.6012	4.23036	0	-2.23961
AT3G22910	1.68689	0.329089	2.25442e-12	-2.2341
AT3G01080	1.90039	0.354151	1.22727e-07	-2.23333
AT4G21680	1.49727	0.274808	4.78801e-08	-2.23093
AT5G39610	2.52856	0.489878	1.79991e-07	-2.21735
AT1G72520	44.5973	9.37896	0	-2.21654
AT4G39670	4.43834	0.879988	4.54219e-09	-2.21194
AT2G30750	4.86458	0.990795	0	-2.21085
AT5G56880	2.89986	0.491353	0.00037351	-2.20989
AT1G53903	22.9161	4.75325	0	-2.20784
AT2G22200	5.62596	1.16521	7.77156e-16	-2.20014
AT1G01560	9.75907	1.97269	0	-2.19473
AT3G25770	199.069	42.6321	0	-2.19218
AT4G16260	2.49523	0.493331	5.81354e-08	-2.18515
AT5G48657	7.1969	1.28479	8.88178e-16	-2.18003
AT5G59670	12.2073	2.66547	0	-2.17925
AT1G15160	2.33321	0.455133	3.34329e-08	-2.17117
AT1G05340	11.2018	2.36465	1.11022e-16	-2.16846
AT1G15520	1.9012	0.404098	1.11022e-16	-2.1623
AT1G25422	2.75802	0.561604	8.27884e-07	-2.15156
AT1G52890	2.23695	0.441916	8.27884e-07	-2.15156
AT1G08090	3.87152	0.831481	1.88738e-15	-2.1473
AT1G76650	38.1591	8.3831	0	-2.14616
AT2G24560	1.98752	0.400362	4.8571e-05	-2.14068
AT1G45145	87.1514	19.3383	0	-2.1353
AT5G46050	0.989767	0.19834	0.000428483	-2.13237
AT4G35160	9.06924	1.99101	0	-2.12953
AT1G55010	10.2275	1.99289	8.96632e-06	-2.12766
AT2G25260	2.09861	0.422753	8.96632e-06	-2.12766
AT1G65450	4.20366	0.883808	1.91291e-13	-2.12535
AT2G22880	30.9659	6.7561	0	-2.12411
AT1G68500	11.9433	2.58826	3.87801e-13	-2.12365
AT4G23600	17.5823	3.95406	0	-2.12338
AT4G02520	287.262	65.4806	0	-2.10325
AT1G71330	2.29371	0.471133	5.53928e-05	-2.08145
AT4G23700	1.22853	0.266779	1.68468e-07	-2.07409
AT5G41315	2.96604	0.658064	5.01887e-12	-2.07144
AT5G59680	2.01543	0.450556	2.25493e-11	-2.06441
AT4G22513	309.367	72.7692	0	-2.05685
AT3G58350	1.54883	0.326761	0.00146983	-2.05256
AT4G27652	17.8823	4.1146	0	-2.05225
AT1G09932	6.63361	1.44023	2.55351e-14	-2.04669
AT4G11890	5.69306	1.00785	4.88498e-14	-2.0435
AT1G02850	2.81179	0.637885	1.25292e-10	-2.03214
AT5G44390	4.07254	0.960806	2.52021e-14	-2.01101
AT4G22750	31.1712	7.53701	0	-2.00692
AT4G22880	58.7273	13.8628	0	-2.0059
AT1G72450	113.85	27.9776	0	-1.99409
AT5G38940	23.5816	5.73355	0	-1.99383
AT4G14690	2.63467	0.591778	0.000263704	-1.99365
AT5G24530	10.5916	2.58835	0	-1.98103
AT5G61160	6.78108	1.67557	0	-1.96265
AT2G44840	11.3079	2.7989	0	-1.95929
AT1G53470	0.938253	0.222734	5.16216e-05	-1.95348
AT3G50280	6.98053	1.71701	8.88178e-16	-1.94951
AT5G13930	150.398	38.1894	0	-1.94724
AT4G05020	4.93208	1.25137	0	-1.93585
AT4G32450	3.96065	0.998179	1.39555e-13	-1.92678
AT3G12220	3.02748	0.732718	2.53387e-08	-1.91694
AT2G18690	17.9543	4.62651	0	-1.91639
AT1G17170	5.63769	1.41322	3.25738e-09	-1.91113
AT3G21230	10.8982	2.82533	0	-1.89962
AT1G44350	38.6409	10.1161	0	-1.89955
AT2G34930	17.185	4.49224	0	-1.89811
AT5G13200	17.4896	6.18192	0	-1.88453
AT1G61890	68.062	18.0524	0	-1.88406
AT5G44630	1.38909	0.3442	0.000224815	-1.87412
AT1G07150	2.62972	0.655589	1.56734e-07	-1.87083
AT1G79310	2.93631	0.735988	9.09406e-08	-1.87067
AT4G12480	6.5842	1.7248	5.9444e-10	-1.86952
AT4G08170	44.0787	11.9455	0	-1.86923
AT4G22517	326.863	88.1754	0	-1.86001
AT1G47480	2.65162	0.669214	1.28167e-05	-1.85634
AT4G39270	3.76197	0.987881	0	-1.85535
AT1G74010	1.72083	0.437221	0.000323675	-1.85358
AT5G33370	14.3027	3.83379	0	-1.85089
AT1G29720	7.4813	1.99598	0	-1.84276
AT3G16410	5.77994	1.52227	2.22045e-16	-1.83885
AT5G17780	1.632	0.417849	0.000237194	-1.83455
AT3G51240	39.3266	10.7117	0	-1.82564
AT1G24147	41.5213	11.395	0	-1.82202
AT5G55720	1.78319	0.456054	0.000174383	-1.81725
AT2G14560	91.5876	27.5468	0	-1.817
AT5G20230	113.193	31.5166	0	-1.81375
AT1G27940	1.2675	0.338533	2.4764e-08	-1.80967
AT3G23120	5.1977	1.43736	2.22045e-16	-1.80858
AT3G27170	3.4989	0.961082	2.79776e-14	-1.80797
AT4G24960	181.764	51.2052	0	-1.7988
AT4G35180	1.47205	0.390128	0.00024802	-1.79808
AT5G42800	63.2741	17.8223	0	-1.79608
AT4G02360	6.38084	1.71126	1.06694e-06	-1.79602
AT2G17660	17.1784	4.74673	9.78484e-12	-1.79143
AT2G20142	2.77451	0.733057	5.03551e-05	-1.79055
AT5G10300	14.8155	4.16471	0	-1.78567
AT3G62740	8.31793	2.33328	2.22045e-16	-1.78385
AT1G75040	77.2599	21.9756	0	-1.78076
AT5G18470	11.0975	3.13028	0	-1.78047
AT2G43570	11.8102	3.33561	5.55112e-16	-1.77712
AT5G17490	12.591	3.59866	0	-1.76908
AT5G13210	2.11263	0.590286	8.16247e-08	-1.76808
AT4G01870	26.0079	7.47654	0	-1.76287
AT5G54060	14.7834	4.23166	0	-1.76129
AT1G74360	2.69804	0.766247	9.76996e-14	-1.76049
AT4G27410	10.4153	3.2458	0	-1.7582
AT1G67856	3.08044	0.837105	0.00560295	-1.75535
AT2G46910	27.2058	8.07026	0	-1.74791
AT5G58860	2.76349	0.787108	4.21743e-08	-1.74634
AT2G25460	7.7047	2.23333	0	-1.74192
AT3G60420	37.8182	10.9983	0	-1.74175
AT3G24420	37.7022	11.0004	0	-1.74154
AT1G51090	37.4948	10.7285	0	-1.74033
AT1G02400	28.6931	9.49136	0	-1.72782
AT1G49520	11.1462	3.37488	0	-1.72585
AT1G65890	9.74904	2.86417	0	-1.7246
AT1G74460	2.13171	0.604265	0.000142946	-1.71113
AT1G15580	8.57789	2.49703	1.92781e-08	-1.70706
AT1G54020	9.96202	3.13808	4.44089e-16	-1.70481
AT5G47220	40.0406	12.0077	0	-1.70076
AT2G22860	14.5689	4.31619	2.68219e-11	-1.69944
AT4G22520	119.37	36.2218	0	-1.68694
AT5G64110	53.8065	16.366	0	-1.68435
AT1G76960	6.48231	1.89241	0.000728685	-1.67698
AT4G22485	207.891	63.9579	0	-1.67077
AT4G25410	3.42257	1.02307	5.86493e-06	-1.66942
AT3G51440	2.10069	0.601811	0.000527367	-1.66768
AT1G11670	13.085	4.02537	0	-1.66128
AT1G05680	1.95731	0.576736	0.000149096	-1.66024
AT4G15210	1.88866	0.564802	7.92828e-06	-1.65668
AT4G23060	21.5845	6.69967	0	-1.65093
AT4G05050	765.914	237.996	0	-1.64725
AT1G13340	1.59319	0.468818	0.0019854	-1.64688
AT2G22510	6.24688	1.89538	7.39008e-07	-1.64379
AT3G62500	1.63206	0.501482	5.80511e-07	-1.63933
AT3G14540	1.82383	0.55643	1.90562e-05	-1.6362
AT3G13672	3.03354	0.916026	3.61101e-07	-1.63101
AT3G11010	13.6354	4.29667	0	-1.62924
AT4G09820	4.69068	1.45676	4.26357e-11	-1.62667
AT4G33905	3.07521	0.909178	8.30583e-05	-1.62481
AT1G06100	8.86904	2.76663	1.85983e-10	-1.62019
AT1G56150	6.84169	2.12453	1.47843e-05	-1.61307
AT5G60910	5.78254	1.79339	8.11414e-09	-1.6115
AT1G21120	5.06815	1.59058	2.94293e-09	-1.60857
AT3G49550	11.9119	2.63322	1.05447e-11	-1.60019
AT5G25250	9.84972	3.14523	6.66134e-16	-1.59932
AT3G59220	2.56506	0.795128	0.000733159	-1.59922
AT3G20898	2.72314	0.820439	0.00274114	-1.5987
AT3G16860	6.53601	2.09827	2.55351e-15	-1.59486
AT4G15320	1.62684	0.526578	0.00195366	-1.59247
AT5G52760	16.443	5.26446	3.55926e-12	-1.58802
AT5G62210	20.2804	6.59963	4.44089e-16	-1.57499
AT4G10390	9.25913	3.01125	1.76525e-14	-1.57009
AT5G08640	33.5138	11.0133	0	-1.56818
AT1G79450	1.99552	0.601967	0.000386693	-1.56782
AT5G43580	7.57866	2.42772	2.04597e-05	-1.56751
AT4G17615	45.3574	15.0609	0	-1.56258
AT1G26380	2.5984	0.838012	2.46252e-06	-1.5595
AT5G53290	5.84189	1.91874	2.98435e-10	-1.55832
AT4G32800	28.7195	9.57744	0	-1.54848
AT5G03270	4.3229	1.35476	9.22669e-06	-1.54481
AT2G02010	4.86832	1.61013	3.48531e-10	-1.5377
AT2G42530	17.3683	5.80658	4.864e-12	-1.5357
AT3G25690	56.642	19.1545	0	-1.53344
AT5G06870	78.0408	26.4558	0	-1.53016
AT1G19670	152.633	51.7741	0	-1.52939
AT1G05100	2.12243	0.68311	0.0018542	-1.52394
AT3G16620	11.9115	4.05473	0	-1.51931
AT1G73805	16.2743	5.5546	0	-1.51507
AT3G19660	6.7706	2.26922	0.000277393	-1.51036
AT5G05270	54.5273	18.7241	0	-1.50906
AT2G46370	69.8315	22.7225	0	-1.5047
AT4G17500	29.6596	10.2215	0	-1.50256
AT4G03450	1.3451	0.44575	0.00130745	-1.50204
AT5G60950	6.78311	2.30339	3.74105e-08	-1.50203
AT2G46270	10.5816	3.23787	7.54952e-15	-1.50106
AT4G02380	149.81	52.3228	0	-1.50084
AT1G01470	354.323	122.712	0	-1.49974
AT3G02310	2.17149	0.728843	0.000690595	-1.49864
AT3G15200	4.71361	1.59456	1.15779e-08	-1.49776
AT2G17840	290.476	101.089	0	-1.49325
AT3G22160	7.56752	2.5982	1.59907e-09	-1.49154
AT2G43590	14.2536	4.91816	1.57652e-13	-1.49
AT1G35710	38.3459	12.876	0	-1.48951
AT1G06160	10.0776	3.4722	4.28259e-10	-1.48796
AT2G30670	3.82814	1.27751	0.000927975	-1.48283
AT1G65390	17.3595	6.06784	2.22045e-16	-1.47982
AT3G29590	12.0162	4.19148	9.49241e-14	-1.47845
AT1G18140	3.18544	1.1037	2.73049e-07	-1.47483
AT1G24145	8.18357	2.81483	2.7741e-05	-1.4737
AT2G36590	2.71808	0.870459	2.12066e-05	-1.47317
AT4G14090	22.8356	8.03584	0	-1.47205
AT4G13395	11.1853	3.80492	7.47876e-06	-1.47128
AT2G25510	1430.21	506.679	0	-1.46873
AT1G11330	26.4494	9.18542	0	-1.46844
AT2G23170	16.0765	5.69013	0	-1.46549
AT1G53920	13.3807	4.61836	6.20615e-14	-1.46526
AT5G16940	4.79684	1.64187	0.000359287	-1.46496
AT3G11402	2.21784	0.75587	9.68158e-06	-1.46106
AT1G70700	158.052	56.3409	0	-1.459
AT4G15440	10.5452	3.7258	2.90878e-14	-1.45896
AT5G66940	9.10243	3.1671	3.52073e-07	-1.45873
AT3G17690	1.20186	0.417049	0.000647952	-1.4507
AT3G17800	75.741	27.1401	0	-1.45056
AT2G42760	36.4391	13.0398	0	-1.44876
AT1G29270	14.5589	4.83736	1.75176e-10	-1.44631
AT3G25730	12.3923	4.42055	2.72005e-13	-1.44494
AT5G67210	12.598	4.49908	9.08496e-13	-1.44445
AT3G52460	3.91003	1.37852	0.000345318	-1.43714
AT3G55120	41.8733	15.1214	0	-1.43581
AT3G59270	2.89944	1.01945	0.00223035	-1.43433
AT1G65690	2.76295	0.955026	0.00309106	-1.43374
AT1G07610	24.8753	8.91581	1.11099e-10	-1.43369
AT5G17220	38.853	13.8854	0	-1.43322
AT3G04010	6.25661	2.24459	2.26794e-10	-1.43288
AT1G80820	4.19207	1.49218	3.60855e-06	-1.43274
AT2G37025	3.43967	1.18761	3.60855e-06	-1.43274
AT3G16670	15.876	5.71322	4.46345e-11	-1.4308
AT3G25882	17.0588	6.09664	3.2565e-09	-1.42947
AT5G03350	126.907	46.1737	0	-1.42859
AT1G56650	11.3669	4.08578	4.93727e-10	-1.42747
AT4G12470	10.0381	3.62836	2.34408e-08	-1.4207
AT3G28740	1.68115	0.582026	0.00576816	-1.41536
AT1G80110	6.18635	2.22549	4.72935e-07	-1.41369
AT5G22630	35.6999	13.1179	0	-1.41192
AT1G53890	4.171	1.45789	0.00151267	-1.40573
AT5G55090	3.90019	1.41423	7.48487e-06	-1.40521
AT3G51330	4.16803	2.50325	1.69773e-07	-1.4037
AT4G13210	3.60495	1.31422	1.8053e-06	-1.40238
AT5G62360	117.68	43.6288	0	-1.40026
AT5G44620	14.2252	5.25805	6.99441e-15	-1.39908
AT1G74950	68.4773	25.4505	0	-1.39728
AT1G21790	17.8169	6.58576	3.14193e-14	-1.39586
AT4G21570	135.859	50.6343	0	-1.39409
AT5G25810	16.4818	6.10274	1.47238e-12	-1.39339
AT4G27657	6.64246	2.35242	0.00200055	-1.39042
AT1G34420	2.71466	0.998703	6.60044e-08	-1.3899
AT2G20870	6.37197	2.33761	4.42268e-05	-1.38883
AT4G34710	234.353	83.9709	0	-1.38464
AT4G12000	16.3976	5.71059	3.26406e-14	-1.37355
AT2G35640	2.7343	1.22526	0.000739609	-1.37184
AT5G43420	5.18532	1.94149	1.81232e-07	-1.36901
AT3G08980	4.24658	1.57096	0.00135777	-1.36726
AT1G56120	6.56158	2.48189	6.56142e-14	-1.36544
AT5G12420	4.76405	1.7817	7.05847e-08	-1.364
AT4G30280	16.2226	6.15379	3.68949e-12	-1.36391
AT2G32140	3.16498	1.15091	0.000218412	-1.35967
AT2G43520	18.4511	6.95298	1.9224e-09	-1.35911
AT1G01340	4.73245	1.76924	1.08363e-09	-1.35878
AT4G13410	5.39401	2.04524	4.21959e-08	-1.3531
AT3G05727	555.806	213.194	0	-1.35272
AT1G14200	8.80438	3.31481	5.04451e-07	-1.3521
AT4G36430	3.85052	1.44382	7.00772e-05	-1.35038
AT3G21780	2.432	0.904633	0.000931051	-1.34741
AT1G56020	6.93168	2.6406	1.32548e-08	-1.34386
AT2G35310	3.81447	1.43371	0.000157157	-1.34366
AT4G35480	50.5501	19.5045	1.11022e-16	-1.34129
AT1G20490	4.29077	1.64428	1.2932e-07	-1.34126
AT5G49680	1.51645	0.581283	1.24351e-09	-1.33854
AT5G09980	6.1036	2.31307	0.00232455	-1.33833
AT5G65300	36.1376	13.9721	2.62679e-13	-1.33774
AT5G15240	4.10852	1.55367	4.40844e-06	-1.33641
AT5G14760	6.34896	2.44641	4.82619e-11	-1.33561
AT3G17860	20.7753	8.01845	4.32987e-15	-1.33356
AT2G23120	639.382	249.07	0	-1.3306
AT2G27310	24.9201	9.72066	4.45199e-14	-1.32431
AT5G01040	1.41753	0.530333	0.00832031	-1.32342
AT5G52600	8.52834	3.2834	8.62865e-06	-1.31833
AT1G58390	1.49561	0.574926	0.000340605	-1.31826
AT4G37390	5.92408	2.31361	9.65577e-10	-1.31719
AT3G09910	6.02461	2.35853	3.41779e-06	-1.3152
AT1G21250	113.259	44.5953	0	-1.31507
AT4G36900	21.5049	8.44809	1.05926e-12	-1.31234
AT3G12890	3.70902	1.4332	0.00150514	-1.31049
AT1G24070	14.18	5.08155	2.86438e-14	-1.30957
AT4G23220	8.89568	3.50951	2.60125e-12	-1.30259
AT3G02840	7.60499	2.99517	4.061e-08	-1.30228
AT1G28370	15.8066	6.25312	1.31908e-10	-1.30202
AT5G59220	2.72397	1.04738	0.000235041	-1.29743
AT2G32510	5.24223	2.0458	1.66823e-05	-1.29363
AT5G54170	72.0511	28.7952	0	-1.293
AT1G71697	16.7544	6.67677	2.06279e-13	-1.29154
AT5G40390	23.0727	9.2434	2.22045e-16	-1.28799
AT1G29330	15.8708	6.34102	2.2051e-11	-1.28324
AT3G23110	5.23754	2.08857	1.80405e-09	-1.28169
AT3G28540	2.54702	0.994671	0.000517908	-1.27926
AT1G06090	2.94749	1.15314	0.00462676	-1.27398
AT4G15430	2.47832	0.971772	9.70469e-06	-1.27227
AT1G80120	11.5459	4.65449	2.33215e-08	-1.26991
AT5G38930	4.84459	1.89746	0.00631503	-1.26882
AT1G20510	81.3323	33.0014	0	-1.26865
AT2G29450	297.287	120.932	0	-1.26794
AT5G50200	16.6467	6.73578	3.98843e-10	-1.26487
AT4G01700	24.5484	9.99535	3.78497e-12	-1.26211
AT5G01850	13.9973	5.7992	2.01972e-12	-1.25606
AT1G01030	1.82688	0.731024	0.00416001	-1.25591
AT4G08470	19.9795	10.0021	4.44089e-16	-1.25466
AT4G27480	2.25615	0.89323	0.00394419	-1.24747
AT1G26260	5.12139	2.09974	1.05366e-06	-1.24343
AT1G15210	1.48589	0.604491	1.09515e-05	-1.24172
AT1G66880	11.3697	5.82397	4.19664e-14	-1.24077
AT4G39890	6.21896	2.53794	5.96687e-05	-1.23786
AT5G10760	22.8752	9.49106	7.26086e-14	-1.23672
AT1G19020	44.8307	18.6695	1.57083e-11	-1.22995
AT1G72210	5.82946	2.39697	1.8482e-06	-1.2291
AT1G70140	3.20666	1.32769	2.77191e-06	-1.22735
AT5G64260	66.8364	27.9482	6.66134e-16	-1.22693
AT4G14400	159.956	66.4219	0	-1.2262
AT1G69120	4.4858	1.85916	0.000120139	-1.22178
AT2G41090	794.058	333.847	0	-1.22073
AT4G39320	7.45471	3.08873	0.000204427	-1.21879
AT1G73210	5.08364	2.11941	6.76277e-07	-1.2162
AT5G07280	4.27102	1.79677	2.44937e-09	-1.21269
AT4G31800	67.4515	28.562	3.10862e-15	-1.20882
AT1G24330	6.07345	2.56034	1.62684e-09	-1.20839
AT5G54610	23.7778	9.91015	2.92055e-12	-1.20237
AT1G74020	15.2641	6.50079	7.23656e-10	-1.1967
AT3G56260	10.2427	4.3578	2.25461e-07	-1.19372
AT1G43800	30.85	13.187	3.78697e-13	-1.19338
AT4G29150	9.61295	4.09691	2.75529e-08	-1.19267
AT5G27520	31.3776	13.46	4.99267e-13	-1.18997
AT1G79630	11.6134	5.183	4.46523e-11	-1.18944
AT1G76790	76.3358	32.8122	4.996e-15	-1.18781
AT1G54000	6.31636	2.68294	5.21353e-07	-1.18683
AT1G17750	5.02834	2.15463	2.60166e-09	-1.18437
AT5G59920	7.00111	2.99546	1.00666e-08	-1.18389
AT5G59820	7.92775	3.37209	5.38745e-05	-1.18245
AT2G26560	3.34608	1.4189	0.000654811	-1.18077
AT4G32950	5.2507	2.2179	0.000465259	-1.1764
AT2G42540	50.1993	21.7266	2.71527e-12	-1.17337
AT3G16330	7.2722	3.12972	8.22947e-05	-1.17084
AT3G27210	25.9208	11.2567	3.4785e-11	-1.1686
AT1G52040	36.9102	15.9031	1.40665e-13	-1.16799
AT5G15970	323.833	141.297	5.10703e-15	-1.16623
AT1G74930	12.0139	5.20135	4.08598e-07	-1.16482
AT3G19830	24.4121	10.6263	2.54241e-13	-1.16442
AT2G16720	5.31541	2.2857	0.000551056	-1.16258
AT5G60760	1.44693	0.617022	0.00769609	-1.15948
AT1G11580	65.4828	28.7616	1.59872e-14	-1.15718
AT2G20340	38.4959	16.9122	1.42775e-13	-1.1561
AT4G27940	9.86263	4.30698	7.01752e-09	-1.15574
AT5G60900	7.72759	3.39853	7.90622e-10	-1.14776
AT5G04340	24.2116	10.6871	4.31334e-10	-1.14735
AT2G05380	1079.12	477.521	6.21725e-15	-1.14583
AT3G44970	12.4165	5.39647	5.32836e-09	-1.14579
AT2G17280	8.55893	3.74914	3.35275e-06	-1.14552
AT1G14870	12.4402	5.47061	4.08383e-06	-1.14474
AT4G24380	38.0711	18.0025	1.79473e-11	-1.14376
AT5G63970	9.0446	4.02417	6.31518e-08	-1.14274
AT1G62975	6.01323	2.64538	0.000106539	-1.14206
AT5G45380	3.60142	1.58775	4.90183e-06	-1.14166
AT3G19250	3.64818	1.58909	0.000595508	-1.1412
AT5G46230	6.90425	3.03813	0.00430417	-1.13987
AT3G04720	84.1299	37.3727	3.43281e-13	-1.13982
AT3G27920	7.30529	3.20741	0.00108083	-1.13812
AT1G74430	27.1525	12.0874	1.88959e-11	-1.13589
AT3G50480	48.2832	21.561	3.30314e-12	-1.13174
AT3G06500	67.874	30.1803	3.64153e-14	-1.1309
AT2G15390	7.89387	3.48641	9.34017e-08	-1.13088
AT5G05460	7.88491	4.47398	2.30721e-08	-1.1253
AT5G42570	91.8444	41.2134	3.98459e-13	-1.12525
AT5G12010	24.9027	11.1648	1.13931e-11	-1.12482
AT4G15160	5.15937	2.30344	0.000479998	-1.12334
AT2G30210	2.1834	0.970673	0.00343212	-1.12181
AT1G77380	2.16167	0.940945	0.00709045	-1.12109
AT4G00955	3.8942	1.71629	0.0023575	-1.12011
AT3G45140	69.1639	31.1778	5.76206e-14	-1.11997
AT2G25530	4.50109	2.00972	4.98951e-06	-1.11953
AT5G06530	14.0145	6.28184	3.63151e-11	-1.11829
AT1G17745	85.7837	38.7095	6.15064e-14	-1.11823
AT3G17609	12.0514	5.29358	3.67336e-05	-1.11611
AT2G38390	3.24101	1.44602	0.0093959	-1.1136
AT3G55110	12.1905	5.50201	2.07567e-10	-1.11208
AT1G78070	35.9504	17.9163	6.45928e-13	-1.11186
AT5G17460	9.69529	4.3071	5.11186e-09	-1.11149
AT1G52030	37.2696	16.9686	8.71525e-13	-1.1082
AT5G53750	8.32253	3.7651	1.17381e-06	-1.10696
AT2G45870	4.08309	2.15094	0.000202904	-1.10357
AT3G05500	55.2165	25.1476	5.97999e-12	-1.10255
AT1G69020	1.78192	0.801078	0.00778553	-1.10056
AT5G14640	33.4246	15.2924	9.05909e-12	-1.09617
AT1G26730	6.44424	2.93934	2.1914e-07	-1.09531
AT1G27020	28.6952	13.5199	1.10557e-10	-1.0923
AT5G19875	9.13194	4.15973	0.000569844	-1.09143
AT1G08290	4.07412	1.84667	0.000126941	-1.09093
AT4G21410	12.3352	6.58131	6.72765e-11	-1.08959
AT3G44190	45.6762	21.0353	5.88307e-12	-1.08793
AT2G43610	18.3713	8.43818	1.54933e-08	-1.08767
AT1G01650	39.5913	18.3487	4.37328e-12	-1.08522
AT1G79740	10.9204	4.97388	3.07467e-09	-1.08327
AT1G55320	3.68161	1.63311	2.32974e-05	-1.08132
AT4G20860	12.5206	5.77198	6.89932e-09	-1.08067
AT5G17050	42.0484	18.4404	1.72174e-11	-1.0784
AT2G46410	7.43279	3.39692	0.0079826	-1.07766
AT5G15850	4.78863	2.21198	5.90579e-05	-1.07663
AT3G62780	4.23945	1.93058	0.00350902	-1.07555
AT1G01660	2.35423	0.90298	0.00510271	-1.0749
AT1G51950	37.0845	17.2429	2.75866e-11	-1.07464
AT5G42650	199.276	92.8594	6.7546e-13	-1.07213
AT1G31550	41.4194	19.2409	5.55777e-11	-1.07118
AT4G01540	2.8351	1.29893	0.00705751	-1.07081
AT1G27760	37.6324	17.6154	1.3914e-11	-1.06755
AT4G36830	6.43791	2.96699	0.00035819	-1.06467
AT4G21850	37.7179	17.6367	1.60996e-09	-1.06409
AT2G46510	27.8914	13.0689	2.53317e-11	-1.06365
AT5G08790	64.242	30.1975	1.56556e-11	-1.05942
AT4G22505	122.152	57.5797	2.39075e-12	-1.05563
AT3G61280	8.36049	4.08127	1.45401e-07	-1.05229
AT5G60890	23.2639	10.9984	2.45464e-09	-1.04991
AT5G28640	42.7777	20.936	1.46099e-10	-1.04858
AT1G55265	20.3683	9.60386	1.23182e-06	-1.04614
AT1G32640	108.034	51.3202	4.31677e-12	-1.04448
AT5G61900	9.14106	4.33454	1.07288e-07	-1.04404
AT5G17350	6.14732	2.89116	0.00392374	-1.04228
AT2G38070	4.23997	2.00252	4.08337e-05	-1.04208
AT5G56160	5.18464	2.37315	2.44467e-05	-1.0417
AT2G32940	1.74852	0.818582	0.00370954	-1.03986
AT3G25870	7.3174	3.4571	0.000397245	-1.03883
AT2G39350	5.98505	2.83391	1.08825e-06	-1.03732
AT4G05010	16.1235	7.5312	4.61602e-05	-1.03551
AT1G08050	3.68281	1.74435	0.000106109	-1.03546
AT4G30650	208.112	99.5257	1.94715e-11	-1.03423
AT4G38080	7.8993	3.73035	0.00475224	-1.0328
AT1G65060	15.6653	7.42783	6.58656e-09	-1.03253
AT1G32900	5.24526	2.49152	9.83276e-06	-1.03132
AT1G70830	467.723	230.086	1.14189e-11	-1.02611
AT5G20400	7.02677	3.35194	0.000108671	-1.02424
AT3G14590	5.23622	2.50927	2.48553e-06	-1.02343
AT5G11160	13.9038	6.53424	1.67541e-06	-1.02165
AT4G39030	11.7807	5.67922	4.87993e-08	-1.02141
AT2G46400	7.01159	3.36417	0.000131159	-1.01986
AT2G39420	35.1712	16.9869	1.53804e-09	-1.01926
AT1G77760	67.6439	32.7406	2.32794e-11	-1.01705
AT2G44910	5.51851	2.63731	0.00483101	-1.01691
AT2G38290	28.6603	13.8819	9.46725e-10	-1.01521
AT1G01600	6.34834	3.06156	3.74714e-06	-1.01519
AT3G61190	7.70062	3.67468	0.000606319	-1.0149
AT1G76970	17.9608	8.68372	1.27792e-08	-1.01183
AT5G14700	25.1355	12.2004	4.85287e-09	-1.01076
AT4G08870	19.5342	10.0453	7.15864e-08	-1.00559
AT4G27520	399.744	195.465	4.30863e-11	-1.0029
AT1G56660	168.511	82.5126	4.76854e-11	-1.00063
ATCG00905	114.376	4.54718	0	-4.55067

## Sheet: Sheet 3
HT-induced genes in leaf blades (wild type 20°C vs wild type 28°C)
At Number	Wild type under 20°C (FPKM)	Wild type under 28°C (FPKM)	FDR	Log2FC (wild type 20°C vs wild type 28°C)
AT3G57785	0.014064	34.3557	0	7.88317
AT3G23450	0.027012	10.4313	0	7.174
AT5G50650	0	4.1773	0	6.58981
AT2G41240	0	6.58257	0	6.34784
AT2G40690	0.057935	7.75408	0	6.26927
AT1G80310	0.003283	3.5805	0	6.21633
AT3G12940	0	1.94968	0	6.18311
AT3G51740	0	1.37855	0	6.08595
AT3G02380	0	2.5004	0	5.80116
AT4G00870	0	1.67593	7.32747e-15	5.30505
AT5G63010	0	1.7432	2.83107e-14	5.25485
AT5G28450	0	3.49002	1.65756e-12	5.09282
AT5G01881	0.039758	7.15002	0	5.07018
AT1G53880	0	0.999011	3.28815e-12	5.06395
AT3G28840	0	1.29916	6.53455e-12	5.03449
AT1G07310	0.674851	23.7583	0	4.96582
AT1G19550	0.139046	10.3896	0	4.91496
AT4G19430	0	2.46707	1.03823e-10	4.91026
AT1G67790	0	0.622799	2.08252e-10	4.87745
AT1G02340	0	1.25338	1.69992e-09	4.77431
AT4G21400	0.010237	1.6724	9.39027e-13	4.58832
AT3G58990	1.59223	40.8747	0	4.5445
AT3G56980	0.075669	3.28069	1.33227e-15	4.4708
AT3G04700	0	1.14583	5.00152e-07	4.45664
AT3G07260	0	1.37206	5.00152e-07	4.45664
AT1G63150	0.000407	1.12614	1.14686e-13	4.3176
AT1G29950	0.104081	2.68404	0	4.2929
AT1G13410	0	0.58765	9.00045e-06	4.26703
AT2G45490	0	1.1585	9.00045e-06	4.26703
AT3G15930	0.020807	1.0495	1.00464e-11	4.14617
AT3G49110	1.08241	22.4966	0	4.13957
AT2G47230	0	0.388576	8.0351e-05	4.10645
AT4G38410	0	1.4042	8.0351e-05	4.10645
AT2G24940	1.65479	28.6104	0	3.99802
AT3G48060	0.440881	6.96931	0	3.86995
AT3G14470	0.110802	2.02056	0	3.85902
AT5G14770	0.148931	2.58819	0	3.78879
AT4G38680	2.12989	28.1506	0	3.61294
AT2G28105	0.748183	10.0213	0	3.57172
AT1G14640	0.146663	1.97122	0	3.56222
AT3G53430	15.4901	190.22	0	3.52776
AT5G07570	0.012399	0.28806	1.77468e-05	3.41749
AT3G55240	0.280544	3.82083	3.59897e-11	3.34553
AT5G36670	0.048555	0.817715	3.67967e-10	3.25459
AT1G09480	0.306011	5.06252	2.66454e-15	3.18928
AT4G10200	0.017827	0.447701	0.0018208	3.07908
AT1G04180	0.089187	1.21115	9.38243e-06	3.04374
AT5G19830	0.38443	3.89754	8.88178e-15	3.02382
AT1G22770	1.76045	15.0813	0	3.00324
AT5G51440	0.770378	6.90811	0	2.99154
AT3G56970	0.251771	2.64351	6.38362e-09	2.92485
AT1G14120	0.136601	1.43539	7.13682e-07	2.91186
AT4G19530	0.278998	2.26826	0	2.85066
AT2G14247	1.30391	10.3377	2.22045e-16	2.79971
AT4G12400	1.30547	9.60994	0	2.74746
AT4G32450	0.306858	2.32139	1.43219e-14	2.72247
AT4G32280	0.437758	3.24168	4.07333e-10	2.62365
AT3G05890	2.14493	14.9261	4.44089e-16	2.61229
AT1G23180	0.096665	0.792316	2.19638e-07	2.60891
AT5G64170	0.652542	4.25535	0	2.53416
AT5G02810	2.09223	10.6963	0	2.52272
AT1G09350	0.139881	1.09099	0.000718253	2.50157
AT1G73870	0.404508	2.68489	8.66508e-11	2.49837
AT4G23230	0.352157	2.15345	1.54565e-12	2.42419
AT1G80320	4.02448	17.8954	0	2.3966
AT3G11570	0.651784	3.93811	4.77396e-15	2.3459
AT4G25480	1.99661	11.0051	0	2.34176
AT1G56600	0.49268	2.72666	9.92722e-10	2.27882
AT2G43010	3.10399	15.7063	0	2.24507
AT2G47115	4.28754	21.6369	0	2.24064
AT1G18990	0.147318	0.931474	0.0010162	2.2168
AT5G49360	5.03695	23.8592	0	2.15712
AT3G53830	0.333844	1.6423	8.48877e-07	2.11495
AT2G40340	0.368759	1.79756	1.65651e-05	2.08633
AT2G29130	0.162486	0.841073	0.00132588	2.07219
AT1G70370	30.6166	132.545	0	2.03092
AT3G47470	401.195	1731.76	0	2.0281
AT5G39860	1.13647	5.24901	9.37561e-08	2.00854
AT3G09260	3.58363	15.1704	0	1.9914
AT5G23230	0.655363	2.92566	0.000295855	1.97214
AT5G12110	12.9553	53.2084	0	1.95215
AT2G27228	2.53467	10.3017	0	1.92808
AT1G34315	0.471146	1.89623	4.01305e-08	1.91626
AT2G31980	0.568761	2.39761	0.00642961	1.86256
AT1G24030	0.324687	1.42041	0.000539176	1.86177
AT3G21470	0.405379	1.65829	9.38631e-05	1.86137
AT3G15950	4.35747	16.6182	0	1.84399
AT2G34420	899.851	3417.87	0	1.8436
AT4G36850	0.499227	1.99967	4.65159e-05	1.84084
AT1G68940	0.161155	0.653822	0.000459735	1.83716
AT1G47400	0.950045	4.08505	0.00284833	1.83325
AT5G57660	9.54631	36.1551	0	1.8332
AT3G46640	12.8644	47.3092	0	1.80173
AT1G18330	0.678958	2.64993	2.89434e-07	1.79353
AT1G35516	5.17498	19.0945	0	1.78598
AT5G24160	8.51382	30.1736	0	1.74014
AT1G29920	59.9998	210.116	0	1.72545
AT1G04220	1.67186	5.87414	2.00617e-13	1.70602
AT3G50690	19.7307	56.0655	0	1.687
AT5G01520	1.51621	5.20611	6.11115e-10	1.68105
AT5G54270	271.072	919.92	0	1.68102
AT5G20250	30.0235	100.168	0	1.6481
AT5G48570	2.19212	7.32281	7.77156e-16	1.64354
AT5G44210	2.80197	9.3445	5.13711e-12	1.63158
AT3G16460	7.1971	23.5342	0	1.624
AT3G12580	4.82411	15.7181	0	1.61398
AT5G67020	0.904501	3.01872	5.38908e-06	1.60968
AT1G16390	0.505063	1.73052	0.00024029	1.60532
AT1G62510	5.99187	19.3485	3.21965e-15	1.5977
AT5G05840	0.630641	2.10512	5.17655e-05	1.59596
AT3G16420	33.9309	107.907	0	1.58666
AT2G46250	6.80854	21.4714	0	1.56793
AT3G49142	0.640611	2.07546	1.11309e-05	1.55585
AT4G27450	1.71807	5.44044	1.06133e-07	1.54057
AT5G15500	0.602707	1.66573	0.000601511	1.54046
AT5G62370	0.428865	1.35665	2.90269e-05	1.53962
AT4G35770	2.01913	6.4262	2.37167e-07	1.529
AT5G12930	0.970565	3.00775	3.21433e-06	1.51151
AT2G15880	1.44021	4.37293	3.82618e-10	1.50428
AT2G05070	50.4389	151.398	0	1.50239
AT3G47500	2.18034	6.60622	3.56306e-11	1.49615
AT1G80440	8.98728	26.8842	0	1.49575
AT3G16800	2.45216	7.40929	2.5053e-10	1.49227
AT5G22500	1.51339	4.58096	6.51308e-09	1.48895
AT5G63690	2.02273	6.24999	0.00447758	1.48131
AT1G06040	16.9679	50.0358	0	1.4776
AT2G42200	0.74367	2.19168	0.000178486	1.47038
AT3G27250	0.821788	2.49433	0.00205026	1.45755
AT5G52640	4.8378	13.8949	0	1.44125
AT5G15630	0.653672	1.91637	0.000810062	1.43455
AT3G07520	0.612159	1.80281	1.12707e-05	1.42913
AT5G12050	5.10296	14.5762	6.92779e-14	1.42386
AT3G54890	449.264	1271.64	0	1.41762
AT1G23020	4.96898	13.8349	4.44089e-16	1.41276
AT2G46550	10.1516	27.3431	0	1.41079
AT1G17460	1.95238	5.55716	1.99971e-10	1.41017
AT5G05250	13.8762	39.1494	0	1.40944
AT5G65310	23.1726	65.3016	0	1.40892
AT1G28010	3.36081	9.40567	1.11022e-16	1.39759
AT5G54585	1.39595	3.97338	0.00469651	1.3947
AT1G55152	3.53237	9.96093	3.14114e-08	1.39232
AT5G46460	0.897591	2.53323	1.52108e-05	1.38686
AT4G36040	9.00189	24.8269	1.45439e-14	1.37574
AT4G36930	0.953685	2.71982	0.000269311	1.3745
AT5G56030	24.299	66.392	0	1.36735
AT5G11970	12.5043	34.2669	1.42886e-13	1.3665
AT1G03495	1.90967	5.25569	2.95951e-08	1.36488
AT1G64720	402.682	1092.54	0	1.35821
AT4G32200	2.92235	7.40133	9.79072e-12	1.3524
AT3G56030	1.52212	4.21468	2.29391e-05	1.34991
AT3G13420	0.776056	2.13855	0.00502909	1.34846
AT1G03470	1.30579	3.71701	0.000214616	1.33938
AT2G36120	17.8572	47.8663	3.33067e-16	1.33598
AT1G47510	0.821049	2.25179	0.00320176	1.32433
AT5G03720	3.11208	8.2774	8.68296e-09	1.31528
AT3G59060	7.84406	20.9309	8.21565e-15	1.31389
AT1G73880	0.874742	2.37689	0.000383227	1.31302
AT2G40240	1.35974	3.67696	0.000324963	1.31231
AT3G25717	5.35285	14.1909	5.58391e-07	1.30962
AT2G29170	5.53594	14.839	0.000146052	1.30908
AT5G23770	1.08052	3.20844	0.000107246	1.30793
AT1G68930	0.643213	1.74035	0.00120757	1.30233
AT4G20140	1.01521	2.67595	2.57871e-08	1.30089
AT5G27230	0.362126	0.972896	0.00876395	1.29058
AT2G46680	3.52552	9.16311	9.8371e-09	1.28309
AT5G60100	11.1401	28.1047	8.88178e-16	1.27466
AT5G46100	1.22954	3.2021	0.000462854	1.27266
AT5G60870	1.67155	4.39762	1.54674e-05	1.26418
AT2G01510	0.979206	2.51265	0.000720765	1.25964
AT1G30820	7.86677	19.8297	2.18714e-14	1.2561
AT5G38410	1496.76	3679.46	1.11022e-16	1.25244
AT5G24155	5.67125	13.645	1.1314e-05	1.2406
AT1G06080	2.03708	5.12496	4.18589e-05	1.23637
AT1G15670	3.03741	7.56168	8.90959e-08	1.22409
AT5G44910	2.55369	6.45566	0.000928943	1.2121
AT3G54500	1.86094	4.58792	1.98464e-07	1.21189
AT2G30766	44.5257	109.824	2.17826e-13	1.21158
AT2G02955	0.741674	1.85172	0.00129473	1.20995
AT2G21660	881	2139.03	1.88738e-15	1.20078
AT5G64510	0.962971	2.39275	0.0052302	1.19962
AT1G08845	2.55284	6.27464	0.000816498	1.19263
AT1G22500	2.509	6.14587	4.24944e-06	1.18915
AT1G73480	2.46488	5.98355	1.73479e-07	1.185
AT5G39850	3.83469	9.31671	9.37155e-06	1.18347
AT3G18970	1.51449	3.70688	2.22407e-05	1.18274
AT1G46768	2.63877	6.47713	0.000451462	1.17946
AT1G13040	1.19033	2.86695	0.00241278	1.17273
AT5G44572	3.28615	7.93067	0.00286086	1.17095
AT4G24610	2.37717	5.66917	1.12862e-09	1.164
AT3G09060	0.912321	2.22963	0.00223113	1.16358
AT3G44050	0.698775	1.67174	0.000132727	1.16071
AT1G20610	1.22059	3.22311	0.000860528	1.15613
AT1G53330	1.22256	2.94324	0.00525617	1.15345
AT4G14820	0.890723	2.14312	0.00243701	1.15296
AT2G39980	12.4272	29.1733	1.25377e-12	1.14796
AT2G07671	3.94791	9.3738	0.0057228	1.142
AT3G56130	9.80483	24.3028	1.47064e-10	1.13963
AT5G66590	2.47487	5.8492	0.00814134	1.13704
AT1G72500	4.28473	10.0073	2.61272e-09	1.13604
AT5G42900	26.5067	61.7254	2.58826e-12	1.13522
AT1G68050	8.77923	20.422	2.66306e-11	1.13374
AT5G44780	0.847127	1.99329	0.00341248	1.13016
AT5G64180	6.30243	14.7	3.34705e-06	1.13007
AT5G53450	24.3782	56.2647	4.6807e-13	1.12356
AT2G29090	1.03316	2.40396	0.00313691	1.12263
AT4G25260	3.81705	8.89773	2.83413e-05	1.12231
AT2G37770	3.25458	8.05847	7.34679e-06	1.11755
AT5G41980	1.30214	3.03853	0.00801887	1.11725
AT1G29910	496.276	1139.04	3.47056e-13	1.11682
AT5G60790	34.1498	81.0795	7.10099e-13	1.10755
AT2G23985	5.91392	13.4074	1.74123e-05	1.09566
AT5G09440	12.1146	27.378	1.65243e-09	1.09157
AT2G20760	20.9233	47.1303	1.31221e-11	1.09089
AT2G29200	2.28942	5.14963	8.25626e-08	1.0855
AT5G47500	14.8254	33.511	2.40584e-10	1.08237
AT2G22980	16.4097	36.4771	5.72042e-11	1.08208
AT5G02430	0.982328	2.20792	0.00114139	1.07499
AT3G21260	3.82502	10.0758	0.00106232	1.07041
AT1G58370	1.47559	3.30204	3.7215e-05	1.06367
AT1G69160	1.72867	3.86963	0.00354307	1.0607
AT3G03470	5.12044	11.3317	1.19409e-07	1.05901
AT4G05520	1.67476	3.6139	0.000923065	1.05137
AT3G14420	550.827	1203.93	4.74646e-11	1.04281
AT1G53910	20.3612	42.3508	2.61214e-10	1.04269
AT4G32980	7.91059	17.3668	3.56409e-09	1.03844
AT3G27550	1.61412	3.54532	0.00216265	1.03502
AT2G46610	3.0412	6.76612	3.50187e-05	1.03412
AT1G70430	1.07476	2.38901	0.00592184	1.03111
AT1G77400	6.75074	14.7063	2.05363e-06	1.03053
AT5G23490	4.50385	9.50204	5.13514e-08	1.02912
AT4G25470	3.50007	7.63002	0.000703705	1.02847
AT3G62070	2.04967	4.45378	0.00389768	1.02271
AT5G52120	2.03093	4.41193	0.00452828	1.01943
AT1G49000	5.82618	12.6348	0.000188235	1.01632
AT2G05540	10.7576	23.0904	1.35252e-06	1.01591
AT5G24470	6.61737	14.1665	3.14137e-08	1.01239
AT2G39950	6.28301	14.3116	1.56524e-08	1.01166
AT2G13600	1.22861	2.638	0.00651704	1.00561
AT2G32880	21.7364	46.1496	3.37918e-09	1.00148
AT3G05660	5.88515	12.4854	1.97974e-08	1.00136

## Sheet: Sheet 4
HT-repressed genes in leaf blades (wild type 20°C vs wild type 28°C)
At Number	Wild type under 20°C (FPKM)	Wild type under 28°C (FPKM)	FDR	Log2FC (wild type 20°C vs wild type 28°C)
AT1G18480	8.12387	0	0	-7.62804
AT2G25900	11.8931	0.023062	0	-7.31276
AT1G10170	3.47666	0.005483	0	-7.15361
AT1G25097	10.79	0	0	-6.96083
AT3G50685	134.358	1.79642	0	-6.23499
AT5G38700	5.18069	0	0	-6.21429
AT4G25110	1.46241	0	4.44089e-16	-5.54998
AT3G28300	21.0122	0.460087	0	-5.46431
AT1G48598	12.7833	0.289639	0	-5.39368
AT2G38240	4.94369	0.061044	0	-5.27566
AT2G04066	3.75812	0	1.45023e-11	-5.13373
AT3G25180	4.52442	0.089539	0	-5.05148
AT1G43160	5.74244	0.13453	0	-4.93607
AT4G12490	4.52787	0.103836	0	-4.75756
AT1G51780	0.877965	0	1.79306e-07	-4.64635
AT3G48520	28.1495	1.20161	0	-4.5888
AT2G18660	1.67784	0	5.24187e-07	-4.58045
AT1G33400	3.97263	0.131865	0	-4.5396
AT1G15160	0.828542	0	1.54064e-06	-4.51139
AT3G06490	0.610651	0	2.33646e-05	-4.32272
AT2G44578	1.54461	0	4.04129e-05	-4.28184
AT2G28100	13.0318	0.706215	0	-4.21005
AT1G71490	0.527057	0.007271	9.54993e-08	-4.08266
AT1G12610	15.5226	0.987516	0	-3.98143
AT5G46500	2.46002	0.100605	8.88178e-15	-3.89841
AT5G62520	12.7849	0.891693	0	-3.88565
AT4G12500	2.2243	0.104904	4.1199e-08	-3.75488
AT2G05250	5.51464	0.39334	0	-3.74702
AT3G22275	4.92808	0.367116	4.58522e-14	-3.52072
AT5G02170	6.46375	0.362749	0	-3.45955
AT4G02890	135.036	13.4255	0	-3.42754
AT3G58980	23.4152	2.59903	0	-3.40084
AT5G12340	4.36908	0.351017	4.81604e-12	-3.35909
AT3G53600	3.53644	0.303026	2.33942e-07	-3.19787
AT5G59320	9.00059	1.01572	0	-3.12404
AT4G01360	3.85732	0.441058	0	-3.09112
AT1G14880	42.8519	5.42992	0	-3.04104
AT2G27690	14.1933	1.81181	0	-3.02617
AT4G22690	7.77333	0.993761	0	-3.01559
AT1G30135	6.67853	0.724124	1.29452e-13	-3.00099
AT5G63450	15.7197	2.05699	0	-2.98842
AT1G77360	1.61591	0.173223	3.69671e-09	-2.97825
AT2G43590	17.4173	2.30646	0	-2.9624
AT3G57240	5.53755	0.726278	0	-2.92626
AT3G21080	1.15313	0.092669	0.000542945	-2.91295
AT5G56880	1.99688	0.17495	0.000542945	-2.91295
AT3G23250	2.67542	0.344326	1.08058e-12	-2.86569
AT2G34600	19.5829	2.78767	0	-2.83344
AT2G29460	1.56394	0.17972	0.000142069	-2.82022
AT4G05050	652.746	124.908	0	-2.72148
AT2G24850	43.6064	7.10674	0	-2.68871
AT1G77330	0.84235	0.065872	0.00915681	-2.6834
AT1G76930	3.51762	0.546604	1.33227e-15	-2.67443
AT1G07270	1.00017	0.119647	0.000144082	-2.66803
AT3G11080	1.08251	0.161841	1.38068e-09	-2.61424
AT4G36950	5.31351	0.88584	0	-2.60234
AT5G13220	17.0268	3.2836	0	-2.59968
AT5G25260	0.856155	0.098213	0.000538912	-2.57837
AT5G21960	1.7248	0.254551	9.08964e-05	-2.57244
AT4G34410	50.8742	9.16558	0	-2.54487
AT3G07195	10.6874	1.87419	0	-2.53089
AT3G50280	1.17827	0.183514	0.000213369	-2.51778
AT3G44860	97.8493	18.3983	0	-2.48788
AT4G10390	7.51186	1.38943	0	-2.4783
AT4G30280	12.1225	2.29544	0	-2.45443
AT3G57260	8.50675	1.61938	0	-2.43159
AT1G52280	32.2088	6.26997	0	-2.42453
AT1G69325	3.41971	0.485288	0.00731721	-2.38038
AT3G12220	0.861537	0.126809	0.00731721	-2.38038
AT3G14395	2.55905	0.365005	0.00177307	-2.3713
AT5G55450	39.3896	8.08562	0	-2.35085
AT4G00960	1.65046	0.295415	4.81877e-05	-2.33187
AT5G22380	3.18157	0.592644	1.17771e-07	-2.32518
AT4G14390	1.24896	0.117044	0.00621122	-2.2757
AT5G52020	1.70511	0.329425	0.00058851	-2.25714
AT2G31865	5.26517	1.14891	0	-2.2463
AT2G04450	2.23581	0.459828	3.23058e-07	-2.23487
AT1G08970	21.348	4.96348	0	-2.23162
AT5G67080	3.13497	0.663633	6.95107e-08	-2.21577
AT4G29030	2.98581	0.618035	3.82403e-05	-2.20957
AT2G26790	0.669378	0.12167	0.0013029	-2.20349
AT3G49160	5.77752	1.31208	0	-2.19253
AT2G27230	11.5494	2.6668	0	-2.18426
AT4G27654	22.1587	5.07726	0	-2.17977
AT5G51990	9.8745	2.18897	3.23075e-14	-2.17975
AT1G07180	10.2376	2.37382	0	-2.16107
AT3G16130	5.44678	1.28495	0	-2.13651
AT1G57560	2.98098	0.660464	2.48602e-07	-2.12577
AT5G22608	1.94606	0.39619	0.000623005	-2.10695
AT1G56660	115.854	29.304	0	-2.06259
AT1G65480	20.3425	5.10266	0	-2.0623
AT5G03210	14.4825	3.5759	1.31006e-14	-2.0622
AT5G19110	1.49316	0.353861	0.000299278	-2.03497
AT2G15760	6.08062	1.54317	3.475e-14	-2.02684
AT5G55570	4.14011	1.04439	2.2488e-06	-1.99629
AT1G09240	19.3761	5.14321	0	-1.98212
AT1G49450	8.19289	2.18464	0	-1.97614
AT2G30830	6.16471	1.59436	3.35598e-12	-1.97069
AT1G06620	6.71232	1.77407	6.43929e-15	-1.95641
AT3G09600	2.6516	0.665003	2.41115e-07	-1.9471
AT4G13800	1.23296	0.303485	0.00126032	-1.94587
AT3G01080	2.79375	0.736084	1.27707e-08	-1.94394
AT1G59359	43.1516	11.8277	0	-1.94387
AT1G26900	2.05637	0.537693	6.90433e-07	-1.93009
AT5G57170	13.3915	3.55047	4.91829e-14	-1.92658
AT1G17380	39.6463	11.1609	0	-1.9054
AT2G33850	3.92655	1.07225	2.53128e-07	-1.89757
AT2G29440	5.0106	1.37569	1.45925e-07	-1.87557
AT2G14290	1.59629	0.415794	0.00203919	-1.86542
AT5G67210	11.9508	3.46922	0	-1.85125
AT1G67180	3.17636	0.865187	2.56922e-08	-1.84523
AT1G50040	2.63409	0.756252	1.50205e-07	-1.83499
AT1G28480	30.1433	9.0275	0	-1.80914
AT1G61120	3.83832	1.13707	5.44009e-15	-1.79639
AT1G52890	24.7342	7.65142	0	-1.76263
AT1G34370	22.071	6.9845	0	-1.75383
AT1G45145	31.6453	9.87284	0	-1.74913
AT3G50570	2.64273	0.783239	0.00348335	-1.74505
AT4G39670	4.47699	1.37148	4.62151e-06	-1.73673
AT2G42260	2.10218	0.628738	0.000522945	-1.72384
AT5G66640	1.33326	0.381379	0.0015559	-1.7236
AT4G19810	1.85165	0.569579	0.000714243	-1.70609
AT2G44840	16.0454	5.14928	5.55112e-16	-1.70442
AT2G44810	4.45051	1.41395	1.13699e-07	-1.68975
AT1G76650	49.8057	16.3545	0	-1.68337
AT1G16370	9.3326	3.08693	4.44089e-16	-1.6655
AT3G51240	23.102	7.67212	0	-1.6653
AT3G02130	12.473	4.16683	0	-1.65949
AT4G03450	2.22292	0.722951	5.42015e-07	-1.65946
AT3G15500	3.98649	1.29266	2.10237e-07	-1.65538
AT1G57850	5.09415	1.75284	2.08792e-05	-1.6517
AT2G38530	8.25096	2.73417	7.40207e-08	-1.64528
AT5G62040	9.27544	3.09477	2.02325e-07	-1.63292
AT4G20370	2.80037	0.887967	0.00427245	-1.62788
AT2G35290	4.99841	1.64491	0.000190509	-1.62558
AT1G19180	166.964	57.1908	0	-1.62263
AT2G15390	9.25502	3.19023	2.55351e-15	-1.60709
AT3G22160	6.41948	2.20162	2.7941e-09	-1.60496
AT5G24780	8.68417	2.99227	4.80435e-11	-1.60398
AT1G32900	5.05077	1.73669	3.31679e-12	-1.59933
AT5G42380	6.48498	2.20662	5.36876e-07	-1.5979
AT4G23140	3.88832	1.34593	2.52816e-10	-1.59368
AT4G17615	60.7134	21.444	0	-1.57902
AT1G51820	0.855035	0.285839	0.00607701	-1.57534
AT3G21150	2.53362	0.84025	0.00607701	-1.57534
AT3G46950	2.21855	0.759171	8.86071e-05	-1.56725
AT1G61890	172.986	62.3266	0	-1.55367
AT1G65390	45.0412	16.3444	0	-1.54017
AT2G25460	7.44936	2.70752	5.32907e-15	-1.52899
AT1G12370	3.4796	1.23926	2.4701e-07	-1.52672
AT2G26010	5.13232	1.81041	0.00380304	-1.52662
AT1G29720	12.2383	4.48932	0	-1.52446
AT5G24770	13.2395	4.81696	1.08802e-14	-1.52159
AT5G61290	2.13091	0.763741	0.000258756	-1.51516
AT1G07620	1.48495	0.534909	0.00086525	-1.50586
AT5G43250	6.84604	2.44991	0.0030702	-1.49429
AT1G72520	92.7605	34.8631	0	-1.49297
AT5G17490	5.96153	2.21929	2.67636e-11	-1.49072
AT2G32510	5.39545	2.00429	4.45837e-07	-1.48983
AT3G01830	3.68967	1.34716	7.45375e-05	-1.48436
AT1G24580	4.95524	1.79154	0.000716878	-1.47988
AT3G08980	3.06101	1.09995	0.00891831	-1.4727
AT5G02950	1.66914	0.618741	0.000185864	-1.46945
AT5G08640	46.9986	17.939	0	-1.46835
AT1G15010	38.5076	14.6576	2.65343e-14	-1.46646
AT2G39420	19.0758	7.26172	5.44009e-15	-1.46541
AT1G57870	26.0121	11.6211	0	-1.4568
AT5G65770	17.5357	6.75156	0	-1.45565
AT5G26220	13.5305	5.07556	3.11234e-11	-1.45429
AT4G08950	25.6959	9.88274	2.22045e-16	-1.45368
AT2G32680	2.13638	0.812898	9.70168e-07	-1.44712
AT2G23130	35.172	13.6683	1.11022e-15	-1.44174
AT5G13930	197.389	76.9493	0	-1.44004
AT1G13470	5.98677	2.27937	6.64265e-08	-1.43846
AT1G78270	3.17292	1.22586	2.95089e-06	-1.43039
AT3G18000	39.3247	15.4131	0	-1.42913
AT4G32870	11.0546	4.2879	4.92974e-07	-1.42813
AT3G51450	46.3664	18.1782	0	-1.42672
AT2G30040	30.5774	12.1003	0	-1.41601
AT5G52050	42.1002	16.677	0	-1.41478
AT5G53750	30.2625	12.0606	1.11022e-16	-1.40576
AT4G33905	5.17727	2.03931	8.2628e-06	-1.39966
AT5G60950	3.31402	1.26845	0.00131864	-1.39952
AT2G32990	3.12479	1.24704	5.25134e-06	-1.38598
AT2G34930	43.1533	17.5194	0	-1.38118
AT2G25530	2.01599	0.797745	0.000154017	-1.37965
AT2G32190	10.3176	3.95823	1.11668e-05	-1.37233
AT1G61610	1.29706	0.510933	0.00217945	-1.37224
AT4G27652	33.4709	13.6138	9.23861e-12	-1.37072
AT1G01060	1.23072	0.489322	0.00137366	-1.36886
AT5G28237	2.19749	0.870545	0.00137366	-1.36886
AT3G22910	2.01311	0.809791	4.16044e-06	-1.36656
AT2G35930	18.9594	7.74904	1.86517e-14	-1.36647
AT2G14560	86.2803	36.3736	0	-1.36381
AT1G28370	25.1011	10.2493	2.52243e-13	-1.36346
AT1G74950	79.9013	32.8556	0	-1.36202
AT3G25780	51.1215	21.0223	2.22045e-16	-1.36132
AT3G19970	7.91851	3.24255	1.99078e-10	-1.34713
AT2G22880	57.8437	23.9517	5.33373e-12	-1.34443
AT3G49120	120.135	50.2174	0	-1.33897
AT4G02520	116.71	48.8662	0	-1.33612
AT1G01560	11.3138	4.67525	1.76305e-10	-1.3332
AT5G05600	57.3398	24.102	1.11022e-16	-1.32972
AT4G17500	68.5901	28.9132	1.11022e-16	-1.32589
AT5G48657	6.20927	2.49664	8.52682e-06	-1.32095
AT5G52760	11.2613	4.71343	1.84269e-06	-1.31965
AT3G27170	1.1788	0.483711	0.00460748	-1.31595
AT2G27310	49.7225	21.168	2.10942e-15	-1.31136
AT3G17800	95.3593	40.7257	0	-1.3083
AT5G47220	66.0048	28.2514	1.44329e-15	-1.30194
AT1G51760	87.5905	37.712	1.11022e-16	-1.29597
AT1G35140	6.24737	2.65585	3.85554e-06	-1.29409
AT2G17660	16.4121	6.97359	3.85554e-06	-1.29409
AT1G19210	6.0801	2.55015	0.000510992	-1.2939
AT1G16730	4.15637	1.72398	0.00291027	-1.29031
AT4G13410	5.62427	2.42672	3.26899e-07	-1.28292
AT1G20510	154.42	67.1875	0	-1.28182
AT1G15550	5.71029	2.44802	4.94025e-06	-1.27557
AT1G67950	8.66597	3.81966	1.86696e-07	-1.25544
AT1G64700	4.52948	1.96826	0.00461623	-1.25329
AT3G57790	12.0823	5.37675	2.54818e-12	-1.24672
AT2G32140	2.93723	1.28381	0.00292811	-1.24565
AT4G18250	1.41849	0.606552	0.00366518	-1.24404
AT3G09440	169.171	76.3378	1.22125e-15	-1.22905
AT1G75230	17.8699	7.92715	3.22143e-11	-1.22535
AT3G14770	13.4434	6.05034	1.66899e-10	-1.22437
AT4G27410	47.5176	21.956	3.17524e-14	-1.22419
AT1G74930	110.233	49.8794	1.40998e-14	-1.2235
AT1G72450	137.892	62.492	3.88578e-15	-1.22274
AT2G20750	5.15368	2.2794	8.99798e-05	-1.21798
AT1G61065	6.60433	2.9706	0.000152678	-1.2135
AT2G25510	2122.46	967.919	5.88418e-15	-1.20952
AT4G23990	2.5048	1.12882	6.58428e-05	-1.20898
AT1G02920	20.22	9.24469	1.93158e-09	-1.20333
AT1G09950	15.6023	7.12589	8.75806e-09	-1.20198
AT5G40690	7.41861	3.40861	6.8648e-05	-1.19235
AT4G11660	4.80325	2.20072	1.94971e-06	-1.18898
AT5G26330	5.7642	2.63704	0.00356036	-1.18797
AT2G30360	21.0955	9.78284	9.35851e-12	-1.18785
AT1G24330	6.4124	2.96961	7.25681e-09	-1.18546
AT2G04032	3.76378	1.71459	0.00068704	-1.18527
AT4G39030	6.87646	3.17773	6.46252e-08	-1.18052
AT3G56200	20.4241	9.52111	4.62834e-11	-1.17854
AT2G18690	13.9649	6.50158	3.22041e-09	-1.17617
AT5G46230	6.13125	2.78224	0.00864237	-1.1761
AT1G13340	2.68493	1.24024	0.00546117	-1.17387
AT4G27657	66.0894	30.9117	8.55582e-11	-1.17307
AT3G58030	13.4747	6.46601	1.67066e-10	-1.17016
AT5G65300	22.9589	10.7609	7.71238e-08	-1.16641
AT5G05410	12.4149	5.84701	1.29858e-08	-1.15778
AT2G05380	222.442	105.548	2.96541e-13	-1.15625
AT1G70700	257.131	122.461	1.53766e-13	-1.15135
AT1G47480	4.37216	2.0446	0.00149279	-1.14893
AT1G05835	8.33371	3.89195	0.004212	-1.1465
AT3G06890	6.95809	3.28369	0.00122196	-1.1457
AT5G35740	22.9242	10.6555	1.8784e-07	-1.14501
AT5G14700	16.5621	7.93535	2.44559e-09	-1.13523
AT3G06035	24.8154	11.9436	1.68519e-08	-1.13214
AT5G64750	9.88104	4.75642	1.2975e-07	-1.12512
AT1G67360	31.1533	15.5795	2.05184e-10	-1.12507
AT2G27660	3.68721	1.77905	2.57556e-05	-1.1226
AT4G08930	7.51703	3.63692	6.64525e-06	-1.12084
AT5G48880	31.6549	15.1014	4.21173e-11	-1.1178
AT2G42760	32.2398	15.7111	2.05647e-10	-1.11532
AT3G07525	3.42294	4.0008	0.000149761	-1.10678
AT4G29780	66.1233	32.4731	4.72156e-12	-1.10634
AT1G06000	76.6118	37.6293	5.50915e-12	-1.10633
AT1G17745	13.4976	6.60593	1.30341e-09	-1.10482
AT1G33120	354	172.422	2.8042e-12	-1.10121
AT1G75040	37.37	18.4191	7.24132e-10	-1.09854
AT1G66760	8.9586	4.39656	1.96489e-07	-1.0978
AT1G80120	15.2427	7.50449	6.10136e-07	-1.09497
AT5G27520	29.4411	14.5584	5.34997e-10	-1.09424
AT4G08170	17.8901	9.15214	7.00256e-09	-1.09085
AT5G18360	1.90457	0.925444	0.00248224	-1.08854
AT4G17470	13.7907	6.8414	3.28429e-07	-1.08382
AT5G59670	24.7872	12.308	7.72876e-11	-1.08272
AT5G42530	2252.92	1126.15	1.28394e-11	-1.08197
AT4G14480	5.33406	2.64012	0.0001313	-1.08109
AT2G43620	9.81984	4.88079	1.60509e-05	-1.08028
AT3G17120	14.0531	6.98759	2.6343e-08	-1.07997
AT1G25500	6.29631	3.10352	8.323e-06	-1.07749
AT1G24147	45.0686	22.5842	9.12672e-09	-1.07436
AT4G03400	13.6257	6.8623	1.21958e-08	-1.06885
AT5G10300	4.77985	2.38666	0.00663443	-1.06817
AT3G57780	3.43793	1.60713	0.000207133	-1.06344
AT1G13750	4.00284	2.013	0.000115027	-1.06227
AT3G52115	2.46296	1.22481	0.0099602	-1.05894
AT4G24380	39.5447	19.8406	4.48414e-09	-1.05641
AT1G10370	30.3404	15.4163	1.62324e-08	-1.05447
AT3G61190	6.0053	3.04712	0.00274358	-1.05286
AT1G18020	8.21708	4.04664	3.1868e-05	-1.05068
AT5G49280	13.2195	6.70718	1.44585e-05	-1.05042
AT3G22235	1243.1	636.823	6.56077e-11	-1.05041
AT5G24660	45.3107	23.1376	5.80126e-08	-1.04455
AT5G18040	5.86229	2.99009	0.00147441	-1.03789
AT3G28540	4.91799	2.5245	0.000205161	-1.03754
AT4G14365	59.3017	30.7094	6.00796e-10	-1.03028
AT4G08480	3.20218	1.64969	0.000133539	-1.02602
AT5G67300	111.572	57.9877	2.06172e-10	-1.02528
AT5G41750	7.32111	3.88271	6.52463e-08	-1.02315
AT5G08260	31.2578	16.2621	3.80701e-09	-1.02154
AT1G17990	6.43524	3.29891	6.98114e-05	-1.0194
AT3G19450	94.9228	49.5915	4.17382e-10	-1.01748
AT4G31800	121.635	63.7162	4.8546e-10	-1.01414
AT3G10930	11.2106	5.85708	0.000491173	-1.01148
AT3G02230	44.223	23.2077	3.53601e-09	-1.01075
AT1G10657	12.8941	6.77961	4.93211e-05	-1.00941
AT5G24850	6.17486	3.2307	4.94485e-05	-1.00761
AT1G56150	15.412	8.08071	0.000307063	-1.00649
AT1G17420	189.605	99.9168	6.23557e-10	-1.00555
AT2G17230	26.1522	13.7672	2.63347e-08	-1.00492
AT1G09780	105.462	55.5961	6.31812e-10	-1.00466
AT3G63160	3834.58	2022.56	1.66544e-09	-1.00443
AT3G05500	47.3956	24.9667	9.25883e-09	-1.00443
AT1G14200	6.84718	3.57846	0.00602571	-1.00086
AT2G40820	8.42585	4.42882	3.85863e-06	-1.00041
ATCG01230	208.133	7.707	0	-4.78769
