# Supplementary material for: Arabidopsis Transcription Factor TCP5 Controls Plant Thermomorphogenesis by Positively Regulating PIF4 Activity
Source: iScience. 2019 May 8;15:611–22. doi: 10.1016/j.isci.2019.04.005 (PMC6548983; doi:10.1016/j.isci.2019.04.005)
Supplement: Table S2. RNA-Seq Analysis of DEGs Regulated by PIF4 or TCPs, Related to Figure 3 [file mmc3.xlsx]

## Sheet: Sheet 0
	Table S2. RNA-Seq analysis of DEGs regulated by PIF4 or TCPs, Related to Figure 3.
	Differentially expressed transcripts with a FDR < 0.05 were significant.
	Key: wild type under 28 °C, pif4 under 28°C, or tcp5tcp13tcp17 under 28°C means that wild-type, pif4 or tcp5tcp13tcp17 plants were treated with 28°C for 6h.

## Sheet: Sheet 1
PIF4-regulated genes in leaf petioles (pif4 mutant 28°C vs wild type 28°C)
At Number	Wild type under 28°C (FPKM)	pif4 mutant under 28°C (FPKM)	FDR	Log2FC (wild type 28°C vs 3tcp 28°C)	Regulation
AT5G50680	0	18.0998	0	8.3549	up
AT3G57785	0.000203	40.6202	0	7.92427	up
AT5G44430	0	35.6795	0	7.8657	up
AT2G24850	0.088859	31.1977	0	7.82528	up
AT1G53900	0	7.32145	0	7.69412	up
AT2G39030	0.188362	55.2951	0	7.69098	up
AT5G44420	0	31.782	0	7.64972	up
AT3G24929	0	6.7988	0	7.25447	up
AT2G03760	0	7.5872	0	7.18875	up
AT4G10955	0	5.45144	0	6.619	up
AT1G80310	0.187129	22.868	0	6.61313	up
AT5G55790	0.00318	11.2021	0	6.12547	up
AT5G15960	0	6.40711	0	5.69316	up
AT1G69920	0	3.6273	0	5.6336	up
AT5G17580	0	1.73006	0	5.52307	up
AT1G26930	0	1.81363	3.33067e-16	5.36725	up
AT3G07520	0.027306	2.39819	0	5.21262	up
AT3G09220	0	1.22989	5.4845e-14	5.17176	up
AT1G61120	0.050833	2.71447	0	5.15418	up
AT3G44860	0.829441	32.4681	0	5.13336	up
AT5G67080	0	2.24325	2.66676e-13	5.10755	up
AT4G21830	0	2.61968	4.53637e-13	5.08549	up
AT2G34020	0	1.06478	7.72826e-13	5.0631	up
AT4G36260	0	1.61308	1.31828e-12	5.04034	up
AT3G55310	0	2.1484	1.13579e-11	4.94557	up
AT1G75830	0	4.41637	1.74277e-10	4.81761	up
AT4G24340	0	1.61649	3.02496e-10	4.7906	up
AT4G37409	0	1.19457	5.25989e-10	4.76308	up
AT3G29970	0.130607	11.1095	0	4.68039	up
AT5G65690	0	0.781589	2.79546e-09	4.6772	up
AT2G26010	0.411927	14.8884	0	4.63913	up
AT1G13300	0	1.24224	2.66036e-08	4.55411	up
AT1G13480	0	1.1419	4.69456e-08	4.52162	up
AT3G13950	0	1.76468	4.69456e-08	4.52162	up
AT4G03140	0	1.1826	4.69456e-08	4.52162	up
AT3G01420	0.098069	2.88111	0	4.45941	up
AT2G36690	0.045976	2.4503	5.21805e-15	4.38517	up
AT1G79310	0	0.965585	4.63999e-07	4.38383	up
AT3G15605	0	0.728671	4.63999e-07	4.38383	up
AT4G21640	0	0.620241	4.63999e-07	4.38383	up
AT4G36950	0	1.01146	8.26708e-07	4.34722	up
AT3G08980	0.084945	3.62006	2.27596e-14	4.33265	up
AT3G09940	0.461716	10.5455	0	4.31182	up
AT1G30135	0	2.2885	1.47584e-06	4.30966	up
AT4G27460	0	1.02871	1.47584e-06	4.30966	up
AT1G35515	0	1.67866	2.6399e-06	4.27109	up
AT3G45060	0	0.689718	2.6399e-06	4.27109	up
AT4G01070	3.27899	64.7281	0	4.22442	up
AT3G49620	1.37645	23.2802	0	4.21421	up
AT2G26750	0.192435	4.72775	0	4.14922	up
AT1G36622	0	2.15614	1.52913e-05	4.1488	up
AT2G03010	0	1.02371	1.52913e-05	4.1488	up
AT3G22150	0.288743	5.70185	0	4.10986	up
AT1G66700	0	0.818096	2.75731e-05	4.10562	up
AT3G28150	0	0.817645	2.75731e-05	4.10562	up
AT5G28237	0	0.71221	2.75731e-05	4.10562	up
AT1G43160	0	1.20089	4.98212e-05	4.0611	up
AT1G76640	0	2.27443	4.98212e-05	4.0611	up
AT5G40510	0	0.765118	4.98212e-05	4.0611	up
AT5G27060	0.051275	1.48101	0	4.05149	up
AT5G48430	0.986775	17.6822	0	4.03919	up
AT5G44574	0	1.98016	9.02052e-05	4.01517	up
AT5G66985	0.222989	6.5891	5.55112e-16	4	up
AT3G22275	0.329233	7.02491	0	3.97051	up
AT1G75120	0.543427	9.76614	0	3.96932	up
AT1G02940	0	1.32418	0.000163658	3.96773	up
AT5G25470	0	0.821457	0.000297528	3.91867	up
AT2G14610	0.096951	2.63632	3.78728e-09	3.82502	up
AT1G49530	0.114887	2.3604	3.44058e-13	3.77739	up
AT2G02930	0.235407	4.21714	1.11022e-16	3.75354	up
AT1G26250	0.269931	4.19939	0	3.70773	up
AT3G55970	0.066142	1.45234	8.83738e-14	3.66413	up
AT3G23550	1.157	15.7854	0	3.66327	up
AT3G61990	0.114444	2.2295	9.07396e-12	3.65172	up
AT4G21680	0.274679	4.17751	0	3.64665	up
AT3G25760	2.8513	36.7603	0	3.58691	up
AT5G19110	0.715642	9.53598	0	3.58157	up
AT4G12500	0.236769	3.85463	1.32849e-12	3.56563	up
AT5G05600	2.39014	30.0056	0	3.5617	up
AT4G23140	0.38747	5.05354	0	3.50306	up
AT1G66370	0.460713	7.23435	0	3.49532	up
AT1G73810	0.101491	1.89748	3.25675e-11	3.44151	up
AT4G23600	3.95219	45.8782	0	3.43574	up
AT1G12805	1.54764	18.3512	0	3.40782	up
AT4G12490	0.234359	3.92062	2.90457e-12	3.40175	up
AT5G24780	38.9308	401.9	0	3.30706	up
AT2G15490	0.088137	1.50137	8.28805e-10	3.30569	up
AT1G53345	0.592516	6.73636	0	3.29277	up
AT1G72260	1.17077	12.6839	0	3.26686	up
AT1G20340	127.832	1274.31	0	3.25773	up
AT1G43800	13.1807	127.063	0	3.20373	up
AT5G36220	1.89395	20.8237	0	3.19449	up
AT1G51790	0.339698	3.43634	0	3.19031	up
AT1G79680	0.043074	0.625989	6.38963e-06	3.1795	up
AT5G25910	0.030247	0.65184	6.38963e-06	3.1795	up
AT5G65600	0.043527	0.789949	6.38963e-06	3.1795	up
AT1G67100	0.34647	3.75706	7.03437e-13	3.14863	up
AT5G38250	0.061842	0.883711	1.06268e-05	3.14773	up
AT4G16260	0.493098	5.04032	0	3.14113	up
AT3G24300	0.209149	2.19334	1.6831e-13	3.11783	up
AT2G45570	0.085827	1.07501	9.21855e-07	3.1121	up
AT3G26210	2.19215	19.9975	0	3.10678	up
AT5G64100	0.415422	4.1269	0	3.1025	up
AT4G33560	5.93753	54.5342	0	3.09605	up
AT1G21240	0.055662	0.772063	1.50262e-06	3.08457	up
AT5G35940	0.048991	0.986891	2.94342e-05	3.08201	up
AT5G07150	0.315769	3.07577	0	3.07248	up
AT3G28220	1.21687	11.028	0	3.07116	up
AT2G17850	0.506778	5.41282	7.16647e-10	3.07037	up
AT3G01080	0.353533	3.50199	0	3.04705	up
AT1G06160	3.47056	30.3687	0	3.0415	up
AT4G23700	0.266653	2.48475	0	3.04112	up
AT2G40113	0.081238	1.23791	0.00117906	3.0349	up
AT5G46050	0.198246	1.92803	4.24094e-12	3.0067	up
AT5G24420	7.45974	62.4809	0	2.99379	up
AT5G13220	3.30041	27.224	0	2.99231	up
AT5G45070	0.052518	0.777098	0.00201318	2.99039	up
AT1G66100	1.85359	15.9871	0	2.98311	up
AT2G26790	0.193629	1.79846	5.87308e-14	2.95555	up
AT5G12340	0.22227	2.42285	1.73815e-05	2.93846	up
AT5G44575	0.309896	3.45455	1.73815e-05	2.93846	up
AT2G22200	1.16466	9.62343	0	2.93273	up
AT2G16060	6.74318	54.365	0	2.93198	up
AT3G23240	0.173842	1.93197	3.89836e-06	2.88325	up
AT2G47520	0.263975	2.66156	6.25753e-06	2.85573	up
AT2G44480	0.063344	0.804358	7.56956e-05	2.84312	up
AT2G44578	0.162296	2.23419	7.56956e-05	2.84312	up
AT3G28740	0.581751	4.71404	0	2.83579	up
AT4G15210	0.564536	4.41685	0	2.82669	up
AT4G11911	1.15929	9.06452	0	2.82191	up
AT5G63600	0.182266	1.79204	2.46615e-08	2.8197	up
AT5G39610	0.489647	3.93359	5.78426e-14	2.80419	up
AT3G45940	0.028263	0.454842	0.00174547	2.78435	up
AT3G20395	0.790325	6.22659	8.65974e-15	2.77724	up
AT4G15236	0.078666	0.660411	1.03391e-08	2.77545	up
AT1G02920	6.09217	43.3756	0	2.75833	up
AT1G07620	0.177852	1.44702	2.92317e-09	2.75492	up
AT3G26830	0.488038	3.66144	2.22045e-16	2.75314	up
AT4G08770	0.715648	5.32762	0	2.75169	up
AT1G35230	0.878402	6.89748	1.40132e-12	2.74882	up
AT3G57460	0.544033	4.19252	0	2.7431	up
AT2G24720	0.026668	0.412874	0.00290403	2.74242	up
AT1G30757	0.655608	5.45469	1.75744e-10	2.73714	up
AT1G08090	0.831088	5.97126	0	2.73519	up
AT2G39330	20.3042	167.415	0	2.73319	up
AT3G44970	5.37589	39.0128	0	2.72907	up
AT2G30750	0.990327	7.05872	0	2.70905	up
AT2G43140	0.453845	3.51858	3.84951e-11	2.68379	up
AT5G43350	0.761445	5.26205	0	2.6702	up
AT5G28610	0.258624	2.69597	0.000877043	2.66872	up
AT5G45000	0.098281	0.889053	0.000877043	2.66872	up
AT5G61160	1.67478	11.0889	0	2.63668	up
AT1G15125	27.1416	174.848	0	2.61668	up
AT1G66860	0.368902	2.70578	2.6565e-11	2.60352	up
AT3G57260	0.939803	6.22121	0	2.60156	up
AT3G04720	37.3551	236.243	0	2.59937	up
AT2G32680	0.647118	4.19054	0	2.59315	up
AT5G38900	0.22602	1.98775	1.2455e-05	2.59169	up
AT3G45140	31.1631	195.713	0	2.59119	up
AT3G29034	1.2594	8.60273	5.75651e-13	2.57665	up
AT4G33070	0.291439	1.95947	1.83368e-11	2.57453	up
AT2G14247	0.742237	5.35345	1.79733e-07	2.57185	up
AT1G02930	14.8604	92.1644	0	2.56677	up
AT1G51820	0.055305	0.458265	0.00378607	2.55297	up
AT5G64905	0.288209	2.53987	0.00378607	2.55297	up
AT4G14940	0.135686	1.04805	1.63694e-06	2.53414	up
AT4G08870	10.0406	56.4616	0	2.51705	up
AT1G52040	16.6809	99.1455	0	2.51413	up
AT5G38940	5.73085	34.599	0	2.51377	up
AT2G21840	0.166027	1.07349	9.56008e-08	2.47682	up
AT5G19100	0.700064	4.38895	1.11433e-12	2.46272	up
AT4G22470	0.33513	2.1556	1.41794e-07	2.45888	up
AT5G42800	17.8139	101.056	0	2.44162	up
AT4G36850	5.10706	29.4931	0	2.43927	up
AT1G77405	0.176864	1.2536	0.000178283	2.42791	up
AT5G43580	2.42657	14.1553	6.66134e-16	2.42195	up
AT2G34600	0.43769	3.15744	1.34602e-05	2.42033	up
AT1G06620	4.90155	28.0511	0	2.41571	up
AT5G38550	0.194577	1.22977	1.20211e-06	2.41508	up
AT4G36670	8.20969	45.7854	0	2.41351	up
AT1G26380	0.837616	4.83307	0	2.41319	up
AT3G23120	1.43668	7.96915	0	2.38895	up
AT2G30670	1.27691	7.46859	2.16493e-13	2.38565	up
AT5G59330	1.07679	6.78585	2.68386e-07	2.37602	up
AT1G61610	0.919022	5.08623	0	2.35788	up
AT2G37290	0.101352	0.65357	4.74366e-05	2.34746	up
AT2G47550	0.492103	2.78607	3.60645e-12	2.34736	up
AT4G23280	0.264002	1.59158	9.30486e-08	2.32938	up
AT5G38120	0.807249	4.34934	2.9976e-15	2.31838	up
AT5G01250	0.124632	0.945121	0.00339584	2.31471	up
AT2G40330	1.23019	6.65698	1.13243e-14	2.31469	up
AT3G06490	0.396609	2.20226	3.13677e-09	2.31426	up
AT4G15160	2.30235	12.1458	0	2.31196	up
AT1G27020	13.5112	69.905	0	2.3084	up
AT3G42180	0.150306	1.23871	0.00103756	2.3074	up
AT1G57860	22.1633	114.574	0	2.30469	up
AT4G22517	88.1337	447.396	0	2.28366	up
AT1G51800	1.71707	8.69886	0	2.25903	up
AT4G02380	52.2981	258.794	0	2.25856	up
AT1G22500	1.86837	9.54246	0	2.25206	up
AT4G11890	1.00737	6.54984	9.99201e-16	2.24781	up
AT4G17660	0.212759	1.54125	0.00248602	2.24314	up
AT4G38310	0.63498	4.13886	0.00248602	2.24314	up
AT5G59680	0.450343	2.3219	1.39111e-12	2.23075	up
AT4G22485	63.5263	308.94	0	2.22259	up
AT5G23770	1.64267	8.86081	0	2.21354	up
AT4G22520	36.2047	175.432	0	2.2123	up
AT1G26420	1.41352	6.98134	0	2.20989	up
AT1G30700	0.561351	2.81229	1.85595e-10	2.19612	up
AT1G52400	369.974	1759.22	0	2.1906	up
AT4G06746	1.50903	7.58579	1.71368e-09	2.18986	up
AT1G77760	32.7251	155.636	0	2.18981	up
AT1G69810	0.272156	1.55916	0.000578518	2.18967	up
AT3G19660	2.26815	11.2377	4.16847e-11	2.1823	up
AT3G50280	1.7162	8.38872	0	2.1797	up
AT2G37130	19.8529	94.013	0	2.17945	up
AT5G61900	4.3335	20.5627	0	2.17644	up
AT4G25070	0.085018	0.565286	0.00591463	2.17589	up
AT4G29690	0.326783	1.67133	6.8075e-06	2.17064	up
AT3G47340	6.7115	32.0145	0	2.17009	up
AT1G54000	2.68167	12.7979	0	2.16924	up
AT2G26400	2.33342	11.222	2.22045e-16	2.16582	up
AT5G19520	0.287112	1.45446	5.96272e-08	2.16482	up
AT4G22750	7.53345	35.4675	0	2.16371	up
AT1G23850	2.35355	11.1365	0	2.16015	up
AT4G02520	65.4497	303.376	0	2.15288	up
AT4G21903	1.12905	5.57202	3.33067e-15	2.15187	up
AT1G76960	1.89151	9.3431	8.37237e-08	2.15073	up
AT2G19970	4.10178	19.3894	0	2.1473	up
AT5G26260	2.09667	9.85502	0	2.14443	up
AT5G24230	0.272828	1.43463	0.000430666	2.14316	up
AT1G51850	0.603186	2.84602	6.80567e-14	2.12828	up
AT1G19180	7.20569	32.6713	0	2.12663	up
AT2G43000	0.744419	3.65971	6.80489e-07	2.12466	up
AT1G52200	4.5096	20.7086	0	2.12171	up
AT5G13990	0.366961	1.81284	1.1688e-08	2.11825	up
AT2G40920	3.39221	15.4657	0	2.11784	up
AT3G26440	0.214759	1.32898	0.000110471	2.1138	up
AT1G02850	0.637584	3.17214	1.09818e-10	2.11322	up
AT1G74590	0.297274	1.67143	0.00199171	2.10379	up
AT4G27450	20.9222	93.4097	0	2.09626	up
AT1G14880	1.12624	5.42182	2.21451e-08	2.09357	up
AT5G54060	4.22966	19.0317	0	2.0927	up
AT2G19190	0.189273	0.919041	3.03573e-05	2.09147	up
AT1G30660	0.281507	1.54305	0.006391	2.08815	up
AT1G77120	9.46686	41.9937	0	2.08255	up
AT2G43020	28.4168	121.688	0	2.0797	up
AT5G64110	16.3583	72.0418	0	2.07574	up
AT2G41230	0.786996	3.74785	8.87611e-06	2.07391	up
AT3G20190	0.156604	0.79585	0.00143728	2.06211	up
AT2G02010	1.60936	7.16714	0	2.05761	up
AT3G51440	0.601527	2.84553	3.72784e-07	2.05748	up
AT2G45220	0.165023	0.915386	0.0045041	2.04355	up
AT1G65690	0.954575	4.35585	1.36124e-08	2.04286	up
AT1G55010	2.26569	11.1551	1.81981e-05	2.03688	up
AT4G37410	31.915	136.084	0	2.03208	up
AT1G17380	5.80582	24.8861	0	2.02832	up
AT4G22513	72.7063	308.7	0	2.02474	up
AT3G16530	53.3231	225.305	0	2.01874	up
AT4G22880	13.8562	60.3536	0	2.01289	up
AT3G48180	1.0959	5.19248	0.000133863	2.00771	up
AT1G73325	0.502711	2.57117	0.00318576	2.00543	up
AT4G12480	1.72399	7.41919	1.15517e-10	2.00137	up
AT1G67260	1.03122	4.33688	7.34675e-10	1.99995	up
AT3G44300	0.331698	1.51724	0.000378895	1.98988	up
AT1G61255	2.8507	12.1646	4.91401e-11	1.98853	up
AT1G69930	1.01563	4.38502	2.41332e-08	1.98029	up
AT5G24530	2.58713	10.7786	0	1.97496	up
AT1G19670	51.7497	211.978	0	1.97415	up
AT1G14250	17.1308	70.478	0	1.97333	up
AT5G48657	1.28418	6.07092	8.2149e-11	1.97267	up
AT1G27045	0.424122	1.95508	0.000550845	1.96639	up
AT2G25260	0.422553	1.94957	0.000279592	1.96393	up
AT1G73330	57.6069	232.707	0	1.95403	up
AT5G62520	0.500723	2.27369	4.3342e-07	1.94888	up
AT3G14680	0.735115	3.06373	5.97209e-09	1.9434	up
AT1G20490	1.73661	6.97391	6.66134e-16	1.94184	up
AT3G12500	3.63956	14.7997	0	1.94159	up
AT1G70990	0.703809	3.07895	0.000207156	1.94067	up
AT2G43510	9.02255	36.6296	0	1.94053	up
AT3G29590	4.1895	16.9346	0	1.93996	up
AT3G11402	0.755514	3.17201	7.5425e-11	1.93955	up
AT5G07990	3.12769	12.6506	0	1.93746	up
AT4G18250	1.93369	8.09619	0	1.92856	up
AT1G53903	4.751	19.2423	3.55271e-15	1.92542	up
AT4G25110	0.635503	2.62217	4.09931e-08	1.92302	up
AT1G54020	3.13659	12.1165	0	1.92261	up
AT1G49860	0.896915	3.71589	1.37835e-06	1.92195	up
AT1G16510	1.22397	5.00957	1.43282e-07	1.91098	up
AT1G19190	0.530928	2.21993	0.000219389	1.89921	up
AT3G05660	0.78768	3.15626	4.77396e-13	1.89818	up
AT4G02360	1.71045	7.0526	3.17233e-07	1.89815	up
AT1G23090	12.7859	49.4331	0	1.89733	up
AT1G58225	0.597698	2.15537	0.000836918	1.89566	up
AT4G24026	0.925067	3.97535	0.00167922	1.89352	up
AT4G15440	3.72404	14.5616	0	1.89152	up
AT1G21110	4.88824	19.0077	0	1.88889	up
AT5G44390	0.960352	3.83138	9.91944e-11	1.88842	up
AT5G47220	12.002	46.5386	0	1.88835	up
AT2G18050	0.854116	3.57827	8.64564e-05	1.8834	up
AT1G72450	27.9644	107.505	0	1.88217	up
AT5G20550	0.462858	1.94992	0.00031194	1.87842	up
AT2G32487	3.50148	14.6025	3.9628e-11	1.87772	up
AT3G54830	4.36903	19.5346	0	1.87064	up
AT1G65890	2.86282	10.9172	0	1.85796	up
AT3G24420	10.9952	41.3351	0	1.84417	up
AT4G32070	0.229562	0.938717	0.000628477	1.83593	up
AT4G17470	14.0013	52.0048	0	1.83009	up
AT4G21120	0.587569	2.24064	6.68535e-08	1.82463	up
AT5G39890	2.25872	8.48212	7.60392e-13	1.82441	up
AT5G26280	7.45007	27.6433	0	1.82403	up
AT3G06640	1.64406	3.29957	2.65461e-11	1.82369	up
AT3G22160	2.59697	9.70351	4.71401e-13	1.81538	up
AT1G11580	28.748	104.865	0	1.80712	up
AT1G14780	0.344998	1.35415	7.18199e-05	1.8057	up
AT2G43570	3.33403	12.201	1.00031e-13	1.79414	up
AT1G70700	56.3143	203.502	0	1.79388	up
AT1G23120	1.70104	6.31513	6.32684e-07	1.78149	up
AT5G40230	0.775616	3.27121	3.16942e-07	1.77897	up
AT4G21850	17.3035	62.9432	0	1.77472	up
AT3G22740	38.7054	138.081	0	1.77423	up
AT3G62500	0.580307	2.51888	8.36365e-07	1.76999	up
AT1G29720	2.0235	7.21809	0	1.76599	up
AT5G24770	103.814	366.081	0	1.76285	up
AT3G53480	0.40736	2.16917	2.29308e-09	1.76126	up
AT3G05727	213.093	752.143	0	1.76022	up
AT2G23620	0.564371	2.29725	0.00354748	1.75984	up
AT5G49700	1.45379	5.34496	1.10519e-06	1.75839	up
AT5G10300	4.16274	14.7586	3.54161e-14	1.7507	up
AT3G15356	42.1129	147.026	0	1.7434	up
AT5G50200	6.7326	23.7024	1.11022e-16	1.74271	up
AT2G23030	0.895501	3.25629	1.17132e-06	1.74064	up
AT2G29710	3.13183	11.0324	1.88738e-15	1.7373	up
AT5G61890	0.872637	3.21189	0.000193162	1.72652	up
AT5G17220	13.8789	48.2946	0	1.71646	up
AT2G31020	0.58726	2.08247	4.08493e-07	1.71449	up
AT3G46280	3.41108	11.7286	3.10862e-15	1.71119	up
AT3G25770	42.612	145.45	0	1.71036	up
AT4G15233	0.973524	3.32763	1.78635e-13	1.70915	up
AT3G48080	1.19616	4.22754	1.78891e-10	1.70855	up
AT5G08240	0.524218	1.9119	0.000673104	1.70667	up
AT1G76780	1.4983	5.07924	0	1.69274	up
AT2G44080	6.89777	23.0809	2.66454e-15	1.67425	up
AT1G35260	15.741	52.3775	0	1.66984	up
AT5G20400	3.35036	11.2426	9.47131e-13	1.66839	up
AT5G61090	0.344891	1.21047	0.00127894	1.66763	up
AT4G09820	1.45608	4.92563	4.09486e-10	1.66693	up
AT4G37900	1.77434	6.30446	2.51021e-13	1.66231	up
AT3G25690	19.1489	63.0781	0	1.66003	up
AT1G08630	0.593915	2.19159	0.000201473	1.65616	up
AT5G25820	0.669466	2.2615	9.75395e-07	1.65568	up
AT3G51450	12.8272	42.1516	0	1.65525	up
AT3G23150	3.88885	12.8145	0	1.65384	up
AT5G65040	2.07166	7.04444	3.92946e-06	1.64733	up
AT2G43610	8.4342	27.5369	1.11022e-16	1.64084	up
AT2G23170	5.68744	18.4681	0	1.63582	up
AT5G45380	1.587	5.18556	5.9065e-12	1.63441	up
AT5G16170	0.513938	1.7418	0.00338593	1.63283	up
AT3G20898	0.820052	2.85297	0.00241598	1.6275	up
AT3G08860	0.510288	1.74368	0.00049526	1.62749	up
AT1G72060	3.43933	11.5828	8.60324e-07	1.62745	up
AT1G80820	1.49147	4.91296	1.15016e-07	1.62744	up
AT1G30250	5.55555	18.2863	4.58105e-10	1.62743	up
AT3G26770	2.48429	8.14955	1.40463e-09	1.6245	up
AT2G26650	6.03955	19.4127	0	1.621	up
AT1G10990	4.90832	15.9043	6.23468e-12	1.61227	up
AT5G03700	4.76989	15.2591	2.0095e-14	1.60858	up
AT1G30720	3.06331	9.78832	5.02265e-13	1.60533	up
AT4G22505	57.3265	181.212	0	1.6011	up
AT2G36380	7.77875	24.5891	0	1.59929	up
AT1G70690	2.8471	9.12804	1.01548e-10	1.59907	up
AT4G14090	8.03352	25.4737	0	1.59891	up
AT4G27300	14.8554	47.4141	0	1.59784	up
AT3G59750	1.39496	4.50062	4.85051e-09	1.59704	up
AT4G31760	0.783905	2.61912	0.00123785	1.59585	up
AT5G12420	1.78086	5.70509	8.49393e-10	1.59075	up
AT4G27970	1.56291	4.79756	1.49178e-08	1.58986	up
AT3G25780	9.84359	31.0713	1.11022e-15	1.58851	up
AT5G44380	2.00759	6.36998	9.45493e-11	1.58692	up
AT1G51760	19.4712	60.7278	0	1.57899	up
AT4G25750	0.914858	2.98534	2.91907e-06	1.57818	up
AT2G18360	2.67293	8.4237	5.32105e-10	1.57507	up
AT5G09980	2.31198	7.39035	5.23656e-05	1.57059	up
AT5G11320	1.01295	2.96638	4.04554e-05	1.56903	up
AT2G15880	3.29407	10.225	9.72555e-14	1.56317	up
AT1G23560	0.549235	1.80774	0.0043962	1.56285	up
AT4G11460	1.33607	4.22419	2.83651e-09	1.5591	up
AT4G29700	31.977	98.0726	0	1.55708	up
AT3G21351	5.82744	18.2958	1.63507e-08	1.55285	up
AT2G26560	1.41823	4.44757	3.43492e-07	1.54793	up
AT1G35310	1.89623	5.91201	1.54168e-05	1.53928	up
AT4G23230	1.04727	3.23993	2.06923e-07	1.53817	up
AT3G16620	4.05281	12.258	1.11022e-15	1.53111	up
AT5G44572	12.5385	39.0146	6.2661e-13	1.5307	up
AT3G16430	3.08838	9.426	5.56782e-10	1.52756	up
AT4G27860	13.322	39.8835	0	1.52551	up
AT2G24260	1.30617	4.00788	2.64496e-06	1.5254	up
AT4G13410	2.04427	6.22149	3.34912e-09	1.52475	up
AT4G10270	10.6141	32.1649	2.4424e-11	1.52377	up
AT1G60110	0.470435	1.47089	0.00410804	1.5208	up
AT1G72360	0.897821	2.91157	0.00295616	1.52046	up
AT3G17690	0.416852	1.29846	0.000349377	1.51864	up
AT3G27170	0.960629	2.91727	6.06731e-08	1.51491	up
AT5G07100	2.01713	6.37871	6.06731e-08	1.51491	up
AT3G26220	2.5187	7.5846	4.02564e-10	1.50966	up
AT5G42830	2.83496	8.45095	4.67988e-10	1.50545	up
AT1G06090	1.1526	3.56105	0.000115241	1.50503	up
AT2G33480	7.9349	23.7308	5.46896e-13	1.49563	up
AT2G15480	2.06477	6.16893	2.68443e-09	1.4951	up
AT5G09440	21.1642	62.1452	3.33067e-16	1.49193	up
AT2G03590	0.698165	2.16403	0.000195223	1.49166	up
AT4G13820	0.464126	1.40762	0.000195223	1.49166	up
AT5G56870	4.45999	13.0954	4.4853e-14	1.4904	up
AT1G60730	5.82146	17.1675	6.94445e-13	1.4892	up
AT5G40780	5.42608	15.8917	2.49689e-13	1.48787	up
AT3G12890	1.43253	4.27262	0.000113554	1.48091	up
AT5G25350	29.8725	86.8816	0	1.48047	up
AT3G16450	36.124	104.83	0	1.47531	up
AT4G31020	2.50715	7.41047	6.55796e-09	1.47513	up
AT4G13570	1.40735	4.18326	0.00143232	1.47172	up
AT1G48605	1.43041	4.2981	0.0019481	1.47036	up
AT2G39310	103.405	292.091	0	1.46638	up
AT1G68930	0.59216	1.7616	0.000249216	1.46618	up
AT3G07195	1.40828	4.14908	0.000249216	1.46618	up
AT4G24110	7.43715	21.5914	1.63646e-11	1.4645	up
AT4G10560	0.401034	1.192	0.0099076	1.46183	up
AT4G38540	6.99171	21.7367	1.04916e-13	1.46139	up
AT1G56150	2.12352	6.25	0.000767688	1.46067	up
AT1G67810	6.59201	19.0311	1.05044e-10	1.45391	up
AT1G17240	0.427038	1.28109	0.00352269	1.4516	up
AT4G24040	0.712801	2.07909	0.000110219	1.44831	up
AT1G52410	69.2692	196.852	1.11022e-16	1.44759	up
AT1G21120	2.40703	6.92228	5.03861e-08	1.44394	up
AT1G45191	7.89373	24.2222	2.79776e-14	1.43693	up
AT3G16410	1.52155	4.3319	7.99936e-08	1.43668	up
AT2G38860	27.2578	76.8829	8.88178e-16	1.43456	up
AT1G52030	16.9606	47.8845	1.11022e-15	1.4344	up
AT3G50740	20.2493	57.0641	1.44329e-15	1.43415	up
AT1G76790	32.7967	92.3799	8.88178e-16	1.43383	up
AT5G04950	29.0729	81.8993	1.44329e-15	1.43295	up
AT1G13420	1.18391	3.42175	0.000236713	1.43273	up
AT1G22340	2.03536	5.78366	1.99423e-07	1.43107	up
AT4G20110	2.18703	6.17771	7.9564e-10	1.4292	up
AT1G21310	59.1544	165.932	3.33067e-16	1.42849	up
AT1G22220	0.917228	2.6651	0.00237999	1.42565	up
AT5G18470	3.1288	8.8626	2.28652e-09	1.42522	up
AT1G30420	1.70796	4.9796	7.21889e-12	1.42462	up
AT3G19500	1.86453	5.28901	6.98993e-06	1.42459	up
AT3G11010	4.29464	12.022	4.16778e-13	1.42195	up
AT5G65780	9.14716	22.8849	1.77636e-15	1.42094	up
AT5G56230	1.70365	4.90229	0.00444408	1.41968	up
AT5G60760	0.616731	1.77387	0.000106206	1.41937	up
AT1G74950	25.4385	70.7239	5.21805e-15	1.41449	up
AT2G41510	1.41727	4.00361	6.50176e-07	1.41254	up
AT2G25470	0.453239	1.30893	0.000913699	1.40991	up
AT3G61280	4.16854	11.6907	1.90992e-11	1.4066	up
AT1G64170	5.12767	14.2272	9.09939e-13	1.40607	up
AT2G23680	6.84301	19.1909	1.50274e-10	1.40458	up
AT1G49830	1.5792	4.58547	0.0016331	1.40382	up
AT5G14730	1.63916	4.63989	3.92466e-06	1.40328	up
AT3G17510	30.7135	84.2635	2.88658e-15	1.39977	up
AT1G45145	19.3292	53.2856	4.83724e-13	1.3981	up
AT3G62780	1.92967	5.43059	8.67181e-06	1.39608	up
AT5G06870	26.4433	72.5334	1.65423e-14	1.39522	up
AT2G05380	477.295	1306.89	2.10942e-15	1.39423	up
AT5G49680	0.581009	1.61041	9.41679e-09	1.39337	up
AT3G55720	0.72661	2.0883	0.00405497	1.3932	up
AT5G64120	7.35223	20.2314	1.32574e-11	1.39126	up
AT1G17250	1.65646	4.60736	6.09545e-08	1.38971	up
AT2G43590	4.91584	13.5659	2.33372e-09	1.38967	up
AT1G02360	5.27015	14.4706	2.40592e-09	1.38698	up
AT2G39980	1.47886	4.08322	2.087e-07	1.38591	up
AT1G58390	0.574655	1.60486	0.000214403	1.3854	up
AT5G02950	0.648222	1.84199	0.000480969	1.38531	up
AT2G38940	0.695741	1.93933	0.00113752	1.3852	up
AT1G06180	6.23783	14.5511	1.05169e-09	1.3813	up
AT3G23250	1.9555	5.45499	2.31468e-06	1.38052	up
AT1G13710	11.1643	30.3549	1.80411e-13	1.38016	up
AT3G52460	1.37787	3.85176	0.00202999	1.37778	up
AT4G18372	1.85465	5.24706	0.00273187	1.37374	up
AT5G05460	4.47187	9.61041	2.70071e-10	1.36488	up
AT4G19820	0.919219	2.52562	0.00502308	1.36487	up
AT2G38390	1.44534	3.94685	0.000157144	1.36425	up
AT3G19270	1.94419	5.26096	5.45832e-07	1.36406	up
AT4G23550	1.40165	3.89598	0.00187119	1.35716	up
AT1G24070	5.39012	14.3276	1.59873e-11	1.35412	up
AT1G21520	8.90864	23.8778	4.49558e-09	1.35375	up
AT4G12870	7.79726	20.9298	2.05054e-09	1.35272	up
AT3G14060	4.59762	12.4769	7.11713e-06	1.35249	up
AT5G09970	0.640493	1.76706	0.00135276	1.35191	up
AT3G25570	2.18939	5.75962	2.44747e-07	1.34754	up
AT1G72070	2.07177	5.64309	0.000987643	1.34714	up
AT1G24280	13.5766	35.9584	3.01537e-13	1.34323	up
AT1G29280	2.19988	5.96016	3.63257e-05	1.34257	up
AT2G43620	36.6994	97.0382	1.29341e-13	1.34168	up
AT1G75520	1.30518	3.51756	7.1154e-05	1.33949	up
AT5G16410	3.36678	8.94742	2.7887e-08	1.33694	up
AT1G67800	4.10853	10.915	1.36369e-09	1.33562	up
AT5G44910	3.45221	9.33541	1.2632e-05	1.33484	up
AT3G60180	6.08236	15.9865	2.37329e-08	1.33197	up
AT2G36970	3.80022	10.0489	6.77209e-09	1.3311	up
AT1G18140	1.10336	2.97862	5.52962e-05	1.33067	up
AT5G25250	3.14375	8.33407	1.99113e-08	1.32974	up
AT3G60470	0.65089	1.75386	0.00584748	1.3274	up
AT5G05730	41.6142	107.026	7.80487e-14	1.32718	up
AT3G46650	1.05974	2.85089	0.0012056	1.32589	up
AT4G01750	5.22943	13.7695	8.07454e-10	1.32535	up
AT1G12160	1.16791	2.99994	0.000383001	1.32083	up
AT2G18660	2.74112	7.23114	8.45975e-05	1.31827	up
AT1G70140	1.32706	3.48482	2.09382e-06	1.31634	up
AT5G58970	2.35306	6.15532	2.15204e-07	1.31582	up
AT5G50335	8.60362	22.5695	2.24154e-08	1.31569	up
AT1G10070	1.58601	4.56477	7.00219e-06	1.31508	up
AT1G67330	2.16488	5.69689	7.00219e-06	1.31508	up
AT4G01720	3.76984	9.81126	3.64342e-09	1.31243	up
AT4G37870	97.0188	250.925	1.49436e-13	1.31193	up
AT5G46330	8.40868	21.7676	9.33587e-13	1.31169	up
AT5G14120	101.102	260.58	1.92846e-13	1.30709	up
AT4G01870	7.47302	19.3282	2.0782e-11	1.30624	up
AT5G58940	2.1756	5.74816	1.32417e-06	1.30539	up
AT3G09790	0.974428	2.55819	6.45006e-05	1.30535	up
AT1G07175	2.80058	8.26514	0.0037212	1.30528	up
AT2G22330	44.8128	115.373	2.44249e-13	1.30489	up
AT2G46430	10.5334	27.1983	2.45048e-12	1.30435	up
AT1G33055	2.44429	6.37699	4.85649e-06	1.30026	up
AT2G22930	1.42726	3.7187	0.000127287	1.29977	up
AT1G74360	0.765885	1.99954	1.46218e-05	1.29958	up
AT1G53785	3.21437	8.36922	1.55806e-06	1.29647	up
AT3G12220	0.767384	2.03359	0.00963065	1.29566	up
AT1G24145	2.8135	7.38852	0.00254092	1.29464	up
AT4G02970	9.10629	23.2754	5.29461e-09	1.28782	up
AT4G11290	7.29802	18.5753	1.7123e-09	1.28408	up
AT5G61520	7.12409	17.7781	1.34231e-10	1.28363	up
AT3G28930	43.8315	111.251	2.77989e-12	1.2824	up
AT4G05320	146.599	384.713	7.53286e-13	1.27952	up
AT1G09932	1.43955	3.82285	0.00124227	1.27719	up
AT3G14990	64.9556	163.971	9.14047e-13	1.27643	up
AT1G24470	1.4502	3.80007	0.00221252	1.27274	up
AT3G62150	6.81224	17.283	8.52374e-12	1.27068	up
AT3G27220	8.05143	20.2856	3.96973e-10	1.26957	up
AT3G16770	101.671	255.2	1.2802e-12	1.26871	up
AT3G54040	3.05477	7.76169	1.98967e-05	1.26549	up
AT1G72120	2.2011	5.571	2.50192e-06	1.26459	up
AT3G13080	8.36909	20.7633	5.37248e-12	1.2621	up
AT1G67950	4.01793	10.3075	4.29077e-07	1.26148	up
AT4G01895	3.34066	8.66736	0.00538144	1.26111	up
AT3G50470	2.79668	7.0798	0.000135452	1.26083	up
AT4G28490	8.80059	21.9461	1.51127e-11	1.25768	up
AT3G13110	81.3736	202.561	2.23455e-12	1.25682	up
AT3G58980	28.0075	72.6707	2.66942e-12	1.25665	up
AT1G66760	5.71927	14.2851	1.68741e-09	1.25572	up
AT5G18840	1.35214	3.4481	0.000102324	1.25193	up
AT5G60250	1.47248	3.67283	1.55882e-05	1.24803	up
AT1G15210	0.604205	1.52103	5.15756e-05	1.2479	up
AT1G24270	2.64894	6.66951	0.00101703	1.24745	up
AT3G03270	17.6497	43.7937	5.98695e-10	1.24706	up
AT4G20000	1.68063	4.36663	0.00678501	1.24702	up
AT4G27480	0.892809	2.2416	0.00678501	1.24702	up
AT4G32950	2.21685	5.61515	0.000329086	1.24298	up
AT1G56020	2.63935	6.59646	5.40255e-06	1.24252	up
AT5G14760	2.44525	6.06319	1.56584e-07	1.24122	up
AT1G14870	5.45707	13.4096	2.48634e-06	1.24059	up
AT1G33790	3.75409	9.27571	5.76819e-09	1.23749	up
AT4G21910	19.2563	44.5059	1.60152e-11	1.23674	up
AT5G53460	76.6831	186.962	1.20296e-11	1.23363	up
AT4G23220	3.55825	8.72165	1.83454e-08	1.23184	up
AT5G65010	93.7336	229.194	8.25973e-12	1.23079	up
AT1G30760	3.72742	9.17264	5.81171e-08	1.23042	up
AT4G32650	2.23903	5.50863	8.49998e-07	1.22907	up
AT1G09415	13.9041	34.085	1.14252e-08	1.22646	up
AT3G23110	2.08758	5.13904	5.98899e-07	1.22424	up
AT5G38340	0.671645	1.66272	0.000636692	1.22327	up
AT5G44585	4.51485	11.2601	0.00199551	1.21928	up
AT1G11080	14.4582	35.1615	8.9633e-11	1.21871	up
AT4G17500	10.2167	24.8188	7.41524e-09	1.21675	up
AT5G52860	5.33591	12.9732	1.23299e-08	1.21627	up
AT1G69020	1.27721	3.03525	0.00141981	1.21554	up
AT4G22490	196.874	476.18	1.68764e-11	1.21521	up
AT1G43910	4.4978	10.9534	7.73552e-08	1.2136	up
AT3G16660	3.52574	8.6034	0.000161392	1.21221	up
AT1G49000	5.31309	12.9484	1.1487e-05	1.21154	up
AT1G65790	2.61611	6.35278	1.66642e-07	1.21149	up
AT2G36080	2.33125	5.58507	0.000100426	1.21082	up
AT5G24290	3.27045	8.42924	2.00828e-07	1.21063	up
AT5G48485	69.1821	166.563	6.82439e-11	1.20687	up
AT3G55290	8.58455	22.8795	4.95191e-08	1.20535	up
AT5G44480	1.10703	2.83967	0.00234649	1.20302	up
AT5G05320	1.27281	3.0973	0.00436484	1.1992	up
AT3G05360	1.38979	3.36253	2.61595e-05	1.19455	up
AT4G29050	2.28995	5.53392	3.14653e-06	1.19435	up
AT2G19590	5.84486	13.9812	9.80904e-08	1.19152	up
AT1G19570	301.92	716.921	7.03099e-11	1.18884	up
AT3G25730	4.41847	10.5984	7.99048e-07	1.18832	up
AT3G07130	1.08777	2.63787	0.00373014	1.18476	up
AT1G78270	3.34436	7.96975	8.03339e-07	1.18396	up
AT1G72830	1.17523	2.82871	0.00249402	1.17864	up
AT3G42640	2.30551	5.6428	2.47624e-08	1.17765	up
AT2G43820	1.48719	3.56838	0.000723419	1.17689	up
AT2G45510	7.31292	17.0937	8.03621e-09	1.17627	up
AT5G59920	2.99405	7.08125	7.32791e-07	1.17262	up
AT2G47180	3.63116	8.59753	4.54142e-06	1.17196	up
AT5G39380	0.97411	2.35573	0.00320227	1.17178	up
AT4G21410	6.28658	12.1153	2.26475e-09	1.17013	up
AT2G15080	11.317	26.6845	4.00212e-10	1.17013	up
AT5G20230	31.5017	73.8349	6.96767e-10	1.16858	up
AT2G43530	136.133	318.889	1.89694e-10	1.16835	up
AT5G65280	3.16916	7.69341	3.88208e-06	1.1667	up
AT1G09970	46.2311	108.091	1.68945e-10	1.16614	up
AT2G06050	72.1532	166.39	1.72248e-10	1.16594	up
AT1G58410	0.796507	1.9492	0.00113636	1.1652	up
AT1G31550	19.2318	45.3991	1.53856e-09	1.16324	up
AT2G04450	1.48301	3.52242	0.00391458	1.16064	up
AT5G55450	8.60057	20.1174	1.1301e-06	1.15994	up
AT2G34830	2.1024	4.99176	0.000267282	1.15955	up
AT5G39190	2.42288	5.78089	0.00197451	1.15953	up
AT1G01340	1.76841	4.197	1.73721e-05	1.15802	up
AT1G34420	0.975448	2.28863	0.000336616	1.15721	up
AT5G20480	1.3476	3.15456	1.43034e-05	1.15436	up
AT3G51330	2.50206	3.74605	0.000694944	1.14939	up
AT1G16370	1.92178	4.50704	0.000116481	1.14938	up
AT1G07260	1.7209	4.03489	0.000297845	1.14689	up
AT1G35710	12.8513	30.9971	7.3709e-10	1.14645	up
AT3G59270	1.2126	2.88671	0.00652045	1.1455	up
AT3G50480	21.5509	49.7477	4.04716e-09	1.14492	up
AT4G35810	2.43548	5.71246	0.00304029	1.14249	up
AT2G44840	2.79758	6.4978	0.000829251	1.14087	up
AT3G09270	2.77366	6.49334	0.00151389	1.14011	up
AT4G31500	153.649	352.565	6.88967e-10	1.13935	up
AT1G78000	3.78018	8.71882	3.34919e-07	1.13328	up
AT2G46270	3.32123	7.65926	3.01279e-06	1.13016	up
AT4G22530	5.6262	12.9124	3.37279e-06	1.12761	up
AT4G30140	54.6864	124.448	1.11252e-09	1.12684	up
AT4G27740	14.3723	32.806	1.01739e-06	1.12483	up
AT2G47680	5.57302	12.6882	2.19502e-08	1.12408	up
AT4G13180	15.666	35.6901	3.148e-08	1.12366	up
AT1G70610	10.4174	11.6174	4.14005e-09	1.12307	up
AT1G37130	307.466	682.23	3.70396e-09	1.12118	up
AT2G25000	3.57071	8.19838	4.45488e-05	1.11983	up
AT4G37390	2.31252	5.26254	2.08017e-05	1.11715	up
AT4G39890	2.53674	5.82798	0.00274048	1.11453	up
AT3G20960	2.00402	4.57687	0.000471695	1.10461	up
AT3G20370	10.5999	23.7778	8.35746e-08	1.10373	up
AT2G39380	1.0792	2.44543	0.00459286	1.10272	up
AT3G27650	8.91753	20.0627	1.44841e-06	1.1006	up
AT1G61600	2.9673	6.65748	0.000192961	1.09887	up
AT5G14700	12.3078	27.5994	4.70352e-08	1.09859	up
AT4G01700	9.99064	22.2415	8.55174e-07	1.0928	up
AT3G59700	0.96953	2.20492	0.0082994	1.09222	up
AT5G60900	3.45876	7.72893	8.55406e-07	1.09162	up
AT1G61560	1.8196	4.29617	0.000211523	1.08973	up
AT1G66880	6.41376	13.5296	4.5457e-08	1.08894	up
AT2G18690	4.62433	10.3063	8.42607e-06	1.08815	up
AT5G54390	102.501	226.228	6.93464e-09	1.08305	up
AT1G65500	15.244	33.6912	3.3538e-06	1.08156	up
AT1G23840	5.66636	12.5907	1.57774e-05	1.07805	up
AT3G03370	1.42345	3.19957	0.00385073	1.07675	up
AT1G69850	12.2802	27.312	3.95875e-08	1.07599	up
AT2G21850	1.09155	2.42633	0.00166498	1.07347	up
AT2G26740	38.7029	84.9301	1.65396e-08	1.07332	up
AT5G13550	18.3447	40.2148	1.95563e-08	1.07208	up
AT4G21610	6.32979	14.0874	0.000149086	1.07163	up
AT3G58710	4.61149	9.17646	3.33e-05	1.0709	up
AT2G39350	2.83257	6.24335	9.20461e-06	1.07028	up
AT2G34810	15.7826	34.5729	4.14586e-08	1.06944	up
AT5G40850	114.885	247.851	1.51789e-08	1.06647	up
AT3G22890	410.762	894.658	3.70298e-08	1.06434	up
AT1G66920	2.59051	5.37758	7.72374e-05	1.06216	up
AT5G06310	2.10639	4.60364	0.0010371	1.05534	up
AT5G33290	7.69701	16.6837	5.42975e-07	1.05424	up
AT5G63970	4.02227	8.68833	2.89398e-05	1.05263	up
AT2G40230	6.47911	14.0739	1.91907e-06	1.05257	up
AT5G41610	2.54338	5.48813	1.27794e-05	1.05231	up
AT1G17860	40.05	86.4362	8.68247e-08	1.04833	up
AT1G52000	32.8784	71.0458	3.07695e-08	1.04725	up
AT1G28480	5.3201	11.5523	0.00164361	1.04599	up
AT4G18440	44.1866	95.0559	3.32144e-08	1.04547	up
AT1G58340	3.3133	7.16919	2.11686e-05	1.04528	up
AT3G51070	0.885863	1.92899	0.00906049	1.04384	up
AT5G10190	6.42053	13.77	2.11229e-06	1.04026	up
AT2G30870	326.808	699.432	6.23068e-08	1.03887	up
AT5G54510	65.0418	139.195	4.38117e-08	1.03865	up
AT1G31710	46.7397	99.9692	4.49093e-08	1.03743	up
AT3G48990	67.2138	143.159	5.68725e-08	1.03191	up
AT2G05440	4.38019	9.47905	0.00223341	1.03095	up
AT4G35770	24.9033	55.2021	2.87336e-07	1.03014	up
AT4G29140	10.7515	22.9033	3.88926e-07	1.02834	up
AT5G61070	1.52962	3.29957	0.00189152	1.02662	up
AT1G14120	6.16954	13.8338	1.67623e-05	1.02611	up
AT5G23010	514.933	1092.13	2.22556e-07	1.02598	up
AT1G62500	61.3336	130.076	7.51175e-08	1.02515	up
AT3G49120	109.321	231.595	7.99808e-08	1.02409	up
AT3G51060	1.58706	3.44287	0.00732863	1.02404	up
AT2G04690	12.9153	27.1022	1.76439e-06	1.02371	up
AT1G62810	7.23345	15.3782	5.12269e-07	1.02259	up
AT3G15510	3.34052	7.13107	0.000141143	1.02143	up
AT4G10390	3.00983	6.42481	0.000307494	1.01853	up
AT2G43150	144.898	305.416	1.09044e-07	1.01678	up
AT5G23510	10.6373	22.6244	3.06755e-06	1.01598	up
AT2G18196	3.26838	7.01637	0.00512973	1.01589	up
AT1G29330	6.33802	13.4599	3.04001e-05	1.01581	up
AT1G20900	1.93972	4.13394	0.00488549	1.01483	up
AT5G05440	9.31995	19.6681	5.37241e-06	1.01481	up
AT1G61820	2.00281	4.17976	0.000764163	1.01472	up
AT5G66790	4.13685	8.74444	1.9169e-05	1.01201	up
AT2G42760	13.0336	27.4073	1.62233e-06	1.00952	up
AT5G20420	1.05248	2.22155	0.000873065	1.00874	up
AT5G01210	62.5224	131.045	1.45634e-07	1.00835	up
AT5G48650	4.05486	8.53975	6.78213e-05	1.00813	up
AT5G60300	14.5069	33.6397	2.2857e-07	1.00798	up
AT1G69260	2.67829	5.65927	0.00122956	1.00684	up
AT3G09490	2.61944	5.57224	0.00571497	1.00651	up
AT3G30340	5.56698	11.707	6.07761e-05	1.00523	up
AT1G54010	115.938	242.373	1.80224e-07	1.00494	up
AT4G35160	1.99007	4.22065	0.00865345	1.00266	up
AT2G27310	9.71608	20.3215	9.36346e-06	1.00177	up
AT1G75040	21.9652	45.8677	1.01245e-06	1.00038	up
AT5G62470	26.4557	13.7427	6.99584e-07	-1.00132	down
AT1G67320	19.6977	15.2192	5.73419e-07	-1.00223	down
AT4G30610	12.4379	6.44928	8.69768e-06	-1.00226	down
AT1G28070	9.67186	4.95545	0.00190095	-1.00255	down
AT5G44020	222.508	115.324	1.29492e-07	-1.00612	down
AT5G56850	29.6023	15.3367	3.71499e-07	-1.00659	down
AT2G17780	3.32072	1.57413	0.00911629	-1.00667	down
AT5G51720	72.2901	37.4179	1.12532e-06	-1.00684	down
AT3G19580	7.43977	3.77554	0.00106172	-1.00824	down
AT4G12420	145.838	75.4678	1.25944e-07	-1.00825	down
AT3G18710	15.2299	7.8503	5.59579e-06	-1.00867	down
AT3G26290	10.5082	5.40034	1.88776e-05	-1.00927	down
AT1G14430	8.68366	4.47405	1.78782e-05	-1.00981	down
AT3G16180	40.268	20.7754	1.69951e-07	-1.01158	down
AT5G13060	5.47359	2.94663	5.29773e-05	-1.01224	down
AT2G34770	32.2204	16.5935	8.81981e-07	-1.01234	down
AT1G58520	6.29855	3.27527	2.13379e-05	-1.01268	down
AT1G50000	7.14426	3.58349	0.00210998	-1.01344	down
AT3G15354	9.34256	4.8338	1.39416e-06	-1.0146	down
AT5G48490	11.8414	6.03677	0.00909359	-1.01481	down
AT3G45240	4.17647	2.12564	0.000358534	-1.01769	down
AT1G32080	77.3575	39.7379	8.55388e-08	-1.01841	down
AT2G35710	6.42954	3.3195	0.000134507	-1.0212	down
AT5G02430	4.46166	2.27872	7.75446e-05	-1.02176	down
AT2G36120	151.463	77.5956	6.96171e-08	-1.02247	down
AT3G28270	5.6334	2.66287	0.000555877	-1.02406	down
AT1G73880	3.07975	1.5443	0.00543994	-1.02713	down
AT5G60490	18.9427	9.63977	7.83434e-06	-1.02792	down
AT4G23880	9.00838	4.55857	0.00154003	-1.02856	down
AT4G22010	53.9869	27.5129	6.45653e-08	-1.03003	down
AT3G01060	8.32157	4.20882	3.68603e-05	-1.03039	down
AT1G64640	87.3956	44.49	1.00543e-07	-1.03132	down
AT5G58770	4.8966	2.45125	0.00637367	-1.03446	down
AT2G17040	19.1083	9.63481	5.75429e-06	-1.03677	down
AT5G62210	6.59652	3.28481	0.0038874	-1.03732	down
AT4G02630	28.8911	14.6373	1.59018e-07	-1.03766	down
AT1G09340	280.006	141.994	3.94187e-08	-1.03798	down
AT3G16720	26.2479	13.264	3.5962e-07	-1.03999	down
AT2G46780	13.437	6.75221	2.13895e-06	-1.0407	down
AT1G20823	24.2279	12.2057	2.95281e-06	-1.04076	down
AT5G43870	7.51534	3.7575	5.05986e-05	-1.04263	down
AT4G03240	10.6478	5.3239	0.000323807	-1.04311	down
AT5G15350	144.922	73.1842	3.46498e-08	-1.04329	down
AT2G04030	225.751	113.97	3.56925e-08	-1.0446	down
AT1G20190	47.6837	24.0451	1.02416e-07	-1.04498	down
AT2G14890	310.75	156.345	2.79603e-08	-1.04544	down
AT4G38690	37.8621	19.0607	1.26333e-07	-1.04615	down
AT4G23820	143.906	72.5475	2.42376e-08	-1.04646	down
AT2G36790	3.60872	1.79978	0.00258812	-1.04728	down
AT3G46630	32.9139	16.5151	4.96501e-07	-1.04752	down
AT3G12710	38.0621	19.1364	1.04978e-07	-1.0483	down
AT4G30280	6.15089	3.05177	0.00178375	-1.04872	down
AT3G23730	59.112	29.721	6.35547e-08	-1.04901	down
AT5G38060	10.8516	5.38676	0.00134242	-1.04976	down
AT3G25013	3.45391	2.97087	0.000194405	-1.05045	down
AT1G61580	36.9158	18.5206	1.00594e-07	-1.05091	down
AT2G39730	1724.5	868.958	9.13091e-08	-1.0516	down
AT1G64330	54.0175	27.0922	2.51047e-08	-1.05301	down
AT5G06320	149.355	74.9017	2.05376e-08	-1.05313	down
AT2G17880	22.0717	11.0308	1.90422e-06	-1.05339	down
AT1G62770	6.75782	3.33347	0.00274307	-1.05527	down
AT1G51080	8.93223	4.42709	0.00020763	-1.05558	down
AT5G13730	25.6489	12.8306	2.26817e-07	-1.05664	down
AT5G20250	224.748	112.623	2.09421e-08	-1.0572	down
AT1G48330	32.5888	16.202	3.95213e-06	-1.05834	down
AT3G48460	10.9633	5.44632	1.29213e-05	-1.05837	down
AT5G46690	9.24925	4.58925	5.21492e-05	-1.05898	down
AT1G72140	9.30355	4.61681	4.23049e-06	-1.06095	down
AT1G32170	10.9764	5.45302	1.23327e-05	-1.06193	down
AT5G53500	13.3559	6.63571	1.13335e-07	-1.06275	down
AT4G25420	4.0352	1.98496	0.0051933	-1.06291	down
AT4G36870	8.71526	4.28507	9.80965e-07	-1.06389	down
AT5G12950	50.9552	27.5855	1.43082e-08	-1.06392	down
AT2G40750	14.4681	7.17147	2.06419e-06	-1.06757	down
AT5G28540	324.216	161.049	1.46152e-08	-1.06795	down
AT5G65730	29.3147	14.5149	1.92922e-07	-1.06979	down
AT3G12700	21.6678	10.7092	1.77275e-07	-1.06986	down
AT2G38230	115.268	57.0543	1.07905e-08	-1.07173	down
AT5G15160	10.1491	4.93518	0.00165966	-1.07299	down
AT1G54050	11.6951	5.75467	0.000286448	-1.073	down
AT5G25120	6.68694	3.27164	3.0678e-05	-1.07301	down
AT1G80440	57.4001	28.3511	1.44297e-08	-1.07493	down
AT1G03630	92.9806	45.9072	8.94278e-09	-1.0751	down
AT1G14345	71.4267	35.2434	2.64035e-08	-1.07571	down
AT1G23740	67.0456	33.0498	1.15541e-08	-1.07705	down
AT4G34630	34.1725	16.811	1.98601e-07	-1.07831	down
AT2G44300	27.1212	13.3078	6.53184e-07	-1.08004	down
AT2G14900	87.9382	43.2199	2.43304e-08	-1.08049	down
AT1G26800	4.81841	2.34653	0.00174255	-1.08188	down
AT4G35350	4.36283	2.07892	0.00188069	-1.08199	down
AT1G57590	3.13109	1.51902	0.00658411	-1.08404	down
AT3G10525	54.9904	26.9364	7.51386e-08	-1.08458	down
AT3G11700	106.159	52.0806	4.61508e-09	-1.08554	down
AT2G41760	28.369	13.8462	3.34508e-07	-1.08803	down
AT4G16920	11.0462	5.52182	1.2099e-07	-1.0883	down
AT5G55380	4.83469	2.34019	0.00116816	-1.09008	down
AT5G11540	3.46776	1.66909	0.00125646	-1.09029	down
AT1G14360	46.1813	22.5303	1.23371e-08	-1.09137	down
AT1G04770	43.3911	21.1591	1.98489e-08	-1.09274	down
AT3G49260	13.1894	6.4984	3.7572e-07	-1.09356	down
AT5G48900	43.2896	21.0999	1.02871e-08	-1.09389	down
AT1G21060	5.80629	2.87036	4.63935e-05	-1.09408	down
AT5G12110	80.8926	39.4058	7.91905e-09	-1.09418	down
AT4G37800	336.366	164.033	3.28019e-09	-1.09434	down
AT1G07050	95.7786	46.5611	6.59521e-09	-1.09497	down
AT5G24120	3.36737	1.61603	0.000792743	-1.09768	down
AT3G07470	111.089	53.9932	3.77227e-09	-1.09828	down
AT5G44680	29.5303	14.842	3.05483e-08	-1.10077	down
AT1G04800	47.5066	22.9949	3.22102e-08	-1.10139	down
AT1G52190	204.474	99.0799	2.32875e-09	-1.10351	down
AT2G37060	17.663	8.53712	2.54635e-06	-1.10406	down
AT5G39210	23.4169	11.1934	1.59657e-06	-1.10503	down
AT1G29690	20.0435	9.80782	1.87451e-08	-1.10546	down
AT1G76240	4.28689	2.04936	0.0044379	-1.10593	down
AT2G47500	23.8657	11.5271	4.09165e-09	-1.10665	down
AT5G16360	4.17986	1.99781	0.00530892	-1.10697	down
AT5G19120	162.597	78.5614	1.73912e-09	-1.1075	down
AT1G66190	5.34457	2.54345	0.000945413	-1.10779	down
AT2G37380	4.88393	2.33118	0.000945413	-1.10779	down
AT1G60590	8.44969	4.05162	1.44439e-06	-1.10819	down
AT3G61950	6.14053	2.90615	0.000126822	-1.1122	down
AT5G38010	6.8545	3.26638	2.37076e-05	-1.11397	down
AT5G61790	333.474	160.437	1.72416e-09	-1.11405	down
AT3G55240	14.6704	7.0006	3.03054e-05	-1.11579	down
AT5G52780	43.8566	20.9773	1.03593e-07	-1.1158	down
AT2G45400	18.2577	8.72022	1.95741e-07	-1.11758	down
AT5G15780	148.761	71.2863	1.03848e-09	-1.11929	down
AT5G40730	10.2159	4.76526	0.00520052	-1.11958	down
AT1G65490	89.053	42.5468	1.42153e-08	-1.12001	down
AT3G46600	40.9502	19.6475	2.32635e-09	-1.12022	down
AT4G34150	101.097	48.2435	1.16863e-09	-1.12511	down
AT5G58120	7.47416	3.58082	1.03196e-07	-1.12519	down
AT4G35090	67.2079	33.9874	8.938e-10	-1.12701	down
AT4G18220	6.49984	3.06957	2.48535e-05	-1.12708	down
AT2G16280	75.8835	36.1543	8.64935e-10	-1.12743	down
AT1G22360	28.3213	7.81504	4.74469e-09	-1.12811	down
AT3G46670	4.46606	2.09824	0.000134849	-1.12854	down
AT1G68560	189.323	90.1475	8.08015e-10	-1.12887	down
AT4G19130	3.14987	1.43414	0.000142553	-1.12908	down
AT3G50060	18.4577	8.75343	2.16305e-07	-1.12963	down
AT5G46240	4.07425	1.91551	3.4999e-05	-1.13053	down
AT2G36830	1268.81	601.392	9.89394e-10	-1.13561	down
AT1G69080	18.5454	8.74179	7.6716e-07	-1.13571	down
AT4G01595	6.37869	3.09367	0.00205973	-1.13625	down
AT2G23000	23.641	11.2448	1.10136e-08	-1.13641	down
AT2G22810	3.4997	1.61537	0.00223829	-1.13719	down
AT2G28305	18.8254	8.18279	8.32134e-08	-1.13942	down
AT1G23390	54.2343	25.4996	8.14534e-10	-1.14547	down
AT1G29395	77.8362	36.5326	1.03781e-09	-1.1478	down
AT3G17130	7.5887	3.49691	0.00598698	-1.14971	down
AT5G57180	20.7168	9.68773	4.88938e-09	-1.15208	down
AT2G45600	4.43918	2.05096	0.000467492	-1.153	down
AT1G12090	914.079	428.015	3.06241e-10	-1.15314	down
AT1G04980	45.0472	20.9559	6.0645e-10	-1.15995	down
AT3G47500	12.5841	5.82598	6.83393e-08	-1.16144	down
AT4G01250	17.4082	8.07424	7.18457e-08	-1.16301	down
AT1G35140	3.6715	1.67394	0.0052982	-1.16371	down
AT1G22590	10.5496	4.91814	2.55633e-05	-1.16579	down
AT2G05100	172.894	80.3327	1.0674e-10	-1.17095	down
AT4G11660	3.60577	1.63779	0.000101363	-1.17158	down
AT5G03760	62.8904	29.0119	1.11908e-10	-1.17384	down
AT3G53830	3.45655	1.55986	0.000249725	-1.17744	down
AT4G16563	6.90866	3.15857	1.1578e-06	-1.17904	down
AT2G25220	9.53468	4.3417	5.38545e-07	-1.17998	down
AT5G42020	258.122	118.605	7.24192e-11	-1.18035	down
AT2G47560	4.45287	2.0141	0.00238083	-1.18093	down
AT5G38420	2124.58	975.217	1.35418e-10	-1.18191	down
AT2G19310	67.9385	31.0916	1.30463e-09	-1.18281	down
AT1G19150	69.2847	31.7484	2.27568e-10	-1.1829	down
AT5G55970	8.21843	3.66625	4.88457e-07	-1.18425	down
AT3G22235	692.902	328.24	5.02958e-11	-1.18566	down
AT5G56030	120.739	55.2392	4.60584e-11	-1.18621	down
AT3G26170	12.3483	5.61649	3.34731e-08	-1.18688	down
AT5G25460	575.806	262.859	5.40263e-11	-1.18972	down
AT5G52930	2.65301	1.183	0.00373857	-1.19072	down
AT1G70210	27.162	12.4006	2.58899e-10	-1.19711	down
AT2G44930	2.3532	1.03023	0.00272813	-1.20092	down
AT3G18200	3.21739	1.42401	0.00272813	-1.20092	down
AT1G19450	15.9535	7.20662	2.45288e-09	-1.20107	down
AT5G51890	29.1897	13.1488	1.22213e-09	-1.20337	down
AT5G55730	92.4845	41.757	2.72201e-11	-1.20464	down
AT4G00165	74.682	33.6372	4.04657e-10	-1.20492	down
AT3G07090	34.9581	15.761	9.75815e-10	-1.20506	down
AT4G14560	30.7802	13.8433	5.64516e-09	-1.20646	down
AT2G38470	45.2618	20.3229	4.3209e-11	-1.21216	down
AT4G04840	21.5646	9.60939	3.60322e-08	-1.21579	down
AT1G64500	12.279	5.46468	1.14614e-07	-1.21675	down
AT5G67450	4.56949	2.00297	0.000437717	-1.2186	down
AT3G22231	1028.21	459.599	1.00251e-11	-1.21997	down
AT1G63260	18.9042	8.20291	4.2364e-09	-1.22082	down
AT2G40610	52.0538	23.1937	8.14153e-11	-1.2226	down
AT3G58030	19.9559	9.09352	2.31874e-10	-1.22369	down
AT2G27402	73.6081	32.7547	6.03805e-11	-1.22439	down
AT3G28070	10.7743	4.56427	1.66643e-07	-1.22634	down
AT5G45340	24.7188	11.0267	1.68589e-10	-1.22663	down
AT5G06720	3.26749	1.41573	0.00190023	-1.22793	down
AT4G17490	34.3697	15.1997	4.30781e-10	-1.22901	down
AT5G11260	11.8371	5.21333	1.39105e-06	-1.22951	down
AT3G03850	7.77395	3.40078	0.000634374	-1.22992	down
AT1G02450	8.37207	3.62008	0.00117506	-1.23164	down
AT4G29520	39.3695	17.3939	1.25036e-10	-1.23339	down
AT1G79920	83.5532	36.9686	4.89642e-12	-1.23345	down
AT3G16370	524.75	232.308	5.84544e-12	-1.23394	down
AT5G57660	57.2958	25.2655	1.54859e-11	-1.23751	down
AT4G17340	90.687	40.0031	1.29192e-11	-1.23775	down
AT3G18773	9.28679	4.05273	3.12459e-07	-1.23778	down
AT3G05730	21.6402	9.44006	3.25026e-07	-1.23984	down
AT1G66500	6.21412	2.7124	3.16532e-06	-1.24024	down
AT3G14440	2.93831	1.27414	3.87031e-05	-1.24502	down
AT2G45180	1635.96	718.641	3.99447e-12	-1.24526	down
AT5G62100	8.2063	3.54042	2.69955e-06	-1.24587	down
AT2G28470	33.6479	14.8143	6.17983e-12	-1.24681	down
AT1G07940	177.219	101.247	2.43527e-12	-1.24827	down
AT5G60860	19.308	8.40727	1.53602e-08	-1.24971	down
AT3G16250	82.6247	36.0201	1.10202e-11	-1.25318	down
AT1G75750	787.492	336.094	1.44551e-12	-1.25798	down
AT3G23170	14.8837	6.39545	2.95177e-07	-1.25877	down
AT4G29610	7.51201	3.18638	3.73852e-05	-1.25905	down
AT5G54490	6.1409	2.5827	0.00845105	-1.2592	down
AT2G39650	7.99284	3.44502	7.55134e-07	-1.26076	down
AT2G32210	5.45146	2.29321	0.00940051	-1.26368	down
AT1G16850	16.9008	7.25712	1.44661e-07	-1.26517	down
AT2G45900	1.70999	0.708923	0.00311106	-1.26796	down
AT3G03840	4.64611	1.95572	0.00591341	-1.27038	down
AT5G40980	16.7518	7.06498	4.8791e-05	-1.27065	down
AT1G56550	3.7875	1.60302	5.15392e-05	-1.27315	down
AT3G44310	882.903	395.508	8.12572e-13	-1.27742	down
AT3G62690	7.9626	3.38095	3.94607e-07	-1.27771	down
AT1G18740	33.2199	14.1805	9.03988e-12	-1.28387	down
AT4G09350	11.8204	4.96744	8.80082e-07	-1.28466	down
AT1G76080	194.852	83.1868	3.60822e-13	-1.28607	down
AT3G58850	9.39316	3.93404	0.000100764	-1.28624	down
AT4G01270	6.297	2.33063	1.53072e-06	-1.28777	down
AT3G26510	19.9187	7.95979	4.02085e-10	-1.28841	down
AT1G56240	16.5984	6.99827	2.4887e-09	-1.29271	down
AT3G01440	38.6997	16.3667	3.44039e-11	-1.29547	down
AT4G17460	39.0751	16.5852	6.37612e-12	-1.29914	down
AT5G49730	6.67201	2.80979	4.94991e-09	-1.29969	down
AT3G05900	65.6932	27.7572	2.61013e-13	-1.30014	down
AT3G01500	933.764	393.663	2.23155e-13	-1.30262	down
AT4G03510	14.5408	6.09273	3.40307e-10	-1.30296	down
AT4G33666	12.5627	5.19583	3.12054e-05	-1.30421	down
AT4G34610	23.6918	9.66108	3.8306e-12	-1.30521	down
AT5G66590	24.701	10.3227	3.50511e-09	-1.30686	down
AT1G29660	304.958	128.273	1.08691e-13	-1.30746	down
AT2G44140	27.6543	11.9585	5.82201e-13	-1.30763	down
AT3G05560	202.288	85.9483	1.60538e-13	-1.30918	down
AT2G18210	3.88209	1.57556	0.00250121	-1.31045	down
AT3G46620	29.7668	12.4276	8.01592e-12	-1.3129	down
AT5G20270	26.5723	11.0997	1.28889e-11	-1.31422	down
AT1G51090	11.0433	4.54085	1.37679e-06	-1.31648	down
AT4G19170	15.5045	6.44474	2.65382e-11	-1.3171	down
AT5G48570	24.0689	10.0196	2.10765e-12	-1.31841	down
AT4G39795	11.8246	4.86155	1.09433e-05	-1.32217	down
AT1G03470	12.4968	5.15482	5.90842e-09	-1.32368	down
AT5G37770	64.7915	26.8625	1.86162e-12	-1.32461	down
AT2G29650	23.1877	9.62047	3.32612e-12	-1.32525	down
AT1G10960	379.356	157.514	4.67404e-14	-1.32588	down
AT5G41750	4.41467	1.80012	2.21083e-09	-1.32982	down
AT5G39660	3.43005	1.39207	9.75981e-06	-1.33631	down
AT1G33811	23.5712	9.67584	1.07327e-11	-1.3371	down
AT4G19540	33.8236	13.8926	3.5083e-14	-1.33738	down
AT3G29000	5.69401	2.26962	0.0014967	-1.33936	down
AT2G36050	5.4916	2.22263	1.01909e-05	-1.33956	down
AT5G65890	8.13608	3.31426	5.3124e-09	-1.33982	down
AT4G03070	8.7447	3.54375	3.42241e-07	-1.34196	down
AT1G10180	20.0294	14.1001	8.43769e-14	-1.34446	down
AT3G61060	63.8901	26.1747	7.79377e-14	-1.34642	down
AT3G59940	115.823	47.1813	1.52101e-14	-1.35286	down
AT4G24820	88.1025	35.8611	2.02061e-14	-1.35381	down
AT1G45010	23.8039	9.63819	1.1441e-10	-1.35499	down
AT2G01918	6.66789	2.58823	1.72647e-05	-1.35596	down
AT1G72645	35.5976	14.4295	9.19564e-12	-1.35651	down
AT5G49740	7.64872	3.07831	2.18781e-10	-1.35669	down
AT1G21910	2.56088	0.997168	0.00547619	-1.36119	down
AT2G38480	10.4301	4.15087	2.08625e-07	-1.36147	down
AT4G39800	92.7445	37.4892	8.43769e-15	-1.36415	down
AT4G38400	13.7865	5.54064	1.67309e-09	-1.36421	down
AT3G62070	6.16679	2.44511	8.56771e-07	-1.36571	down
AT3G44260	42.2808	17.038	5.61329e-13	-1.36635	down
AT5G48850	4.04108	1.58031	0.000167133	-1.36679	down
AT1G27100	40.4006	16.2337	2.84217e-14	-1.37098	down
AT1G76110	12.2583	5.18076	2.58188e-10	-1.37338	down
AT4G02075	9.67651	3.80654	4.55212e-07	-1.37625	down
AT2G26710	10.0334	3.99729	1.00701e-10	-1.37909	down
AT1G07350	35.7628	14.6371	9.4591e-14	-1.37939	down
AT3G13470	193.856	77.5337	2.33147e-15	-1.38012	down
AT1G64690	7.96042	3.13289	1.55159e-07	-1.38082	down
AT5G45950	68.9783	27.5223	1.22125e-14	-1.38267	down
AT4G23810	49.8167	19.8683	2.35367e-14	-1.38273	down
AT4G38825	17.5254	6.88548	3.01943e-07	-1.38286	down
AT1G22190	44.7945	17.8588	3.475e-14	-1.38325	down
AT1G48260	8.1341	3.21308	3.12517e-09	-1.38337	down
AT1G72430	27.5428	10.9205	8.12205e-11	-1.38444	down
AT2G38790	11.9423	4.7022	4.13157e-09	-1.38897	down
AT1G74930	5.1989	1.99571	7.15126e-05	-1.38992	down
AT2G40340	2.33075	0.889401	0.00196147	-1.39558	down
AT4G20260	414.37	166.65	7.77156e-16	-1.40009	down
AT1G72910	28.3975	14.8756	2.08056e-13	-1.40095	down
AT5G12940	26.2084	10.2792	6.19504e-13	-1.40209	down
AT4G34250	3.78821	1.46536	1.95905e-06	-1.40305	down
AT3G16240	1118.62	439.026	6.66134e-16	-1.40781	down
AT1G09070	209.493	82.1433	5.55112e-16	-1.40826	down
AT3G29575	12.3799	4.22954	1.33992e-09	-1.4088	down
AT2G29290	12.3205	5.61677	9.44445e-12	-1.41017	down
AT2G06850	909.909	355.937	4.44089e-16	-1.41257	down
AT3G57020	14.4888	5.60438	3.74384e-11	-1.41292	down
AT5G49910	140.636	54.7206	2.22045e-16	-1.41972	down
AT3G25717	95.3522	37.0073	1.63203e-14	-1.42012	down
AT1G08500	10.8021	4.13419	1.78719e-08	-1.42118	down
AT2G47115	17.5458	6.78068	8.21454e-13	-1.42154	down
AT4G27030	10.3674	3.97567	3.50047e-09	-1.42196	down
AT4G26530	62.1083	22.142	1.66533e-15	-1.42197	down
AT2G23130	22.531	8.69519	4.39452e-11	-1.42266	down
AT5G47500	87.5943	33.9034	6.66134e-16	-1.42475	down
AT1G11740	4.08573	0.923654	1.33571e-05	-1.42493	down
AT4G26150	4.12207	1.56032	1.33571e-05	-1.42493	down
AT4G20230	2.35961	0.887541	5.20724e-05	-1.42967	down
AT3G20130	1.86842	0.699906	0.000782925	-1.43411	down
AT5G44660	2.43448	0.894894	0.000782925	-1.43411	down
AT1G22530	109.409	42.1265	2.22045e-16	-1.4346	down
AT5G01015	25.4936	9.60622	9.47795e-10	-1.43637	down
AT3G56400	77.6444	29.842	1.11022e-15	-1.43652	down
AT1G69900	11.4731	4.3677	1.54647e-10	-1.43674	down
AT3G06770	25.4125	9.69892	1.65423e-14	-1.43826	down
AT1G57870	37.4228	16.7707	8.88178e-16	-1.44225	down
AT3G46640	75.4841	29.2003	3.33067e-16	-1.44343	down
AT5G02180	2.94938	1.10209	3.48398e-06	-1.44489	down
AT1G57990	68.6226	26.127	3.33067e-16	-1.44929	down
AT1G12080	228.927	87.1516	2.22045e-16	-1.45084	down
AT2G20560	5.28425	1.94995	1.48481e-07	-1.47005	down
AT2G30615	4.21113	1.54078	1.03956e-06	-1.47201	down
AT1G25400	26.6552	9.95738	3.18634e-14	-1.47309	down
AT5G56010	236.252	88.5553	0	-1.4737	down
AT5G60880	3.02904	1.09238	0.000482372	-1.47374	down
AT1G23710	21.7544	8.10476	3.22187e-13	-1.47377	down
AT3G63470	5.32975	1.91949	9.07963e-09	-1.47385	down
AT5G23360	4.99439	1.82417	1.91654e-05	-1.47413	down
AT3G53420	744.414	304.857	0	-1.47652	down
AT2G05070	191.591	71.5233	0	-1.47917	down
AT5G22920	163.924	61.1455	0	-1.48041	down
AT5G07010	3.29667	1.1974	2.00606e-05	-1.48127	down
AT3G45960	2.75947	1.00993	0.0027946	-1.48282	down
AT5G02540	2.14873	0.764086	0.0027946	-1.48282	down
AT5G07000	17.3523	6.43003	1.47882e-13	-1.48421	down
AT1G76090	18.857	6.97108	1.88738e-13	-1.48478	down
AT4G16880	6.57902	2.368	5.22178e-07	-1.4912	down
AT2G17300	8.90246	3.22573	2.57529e-06	-1.49168	down
AT3G56290	14.4099	5.24204	1.41414e-09	-1.49321	down
AT1G07400	4.36735	1.56051	0.000255066	-1.49373	down
AT3G58120	29.3983	10.8423	1.44329e-15	-1.49473	down
AT5G07571	3.93569	1.3228	0.00128124	-1.49482	down
AT5G25370	1.08733	0.382607	0.00306629	-1.49554	down
AT1G02205	17.1672	6.03298	4.88498e-15	-1.49608	down
AT5G04340	10.6821	3.87707	1.90282e-09	-1.50022	down
AT3G52740	5.21164	1.85031	0.000876511	-1.50022	down
AT5G10930	5.90527	2.1464	1.88532e-09	-1.50374	down
AT1G32928	18.6036	6.72058	7.36328e-10	-1.50579	down
AT4G12970	17.0253	6.14643	4.33427e-08	-1.50637	down
AT3G55980	72.2874	26.4712	0	-1.50653	down
AT2G38600	3.0344	1.0175	0.00854746	-1.5117	down
AT5G47230	19.746	7.15912	1.45772e-13	-1.51471	down
AT5G66080	4.87439	1.72732	1.92016e-08	-1.51855	down
AT4G14130	5.10192	1.79247	2.20708e-06	-1.52106	down
AT1G34370	35.5559	12.8032	0	-1.52326	down
AT3G10340	3.20101	1.14156	1.57169e-08	-1.52492	down
AT1G05540	4.9382	1.66835	5.85063e-07	-1.52652	down
AT1G51700	27.2626	9.79205	6.99441e-15	-1.52868	down
AT5G11740	902.463	325.578	0	-1.52912	down
AT1G29510	19.6153	6.93054	1.34669e-10	-1.53274	down
AT5G59820	3.3705	1.15467	0.00164776	-1.5336	down
AT1G66080	9.79234	3.45914	1.28211e-08	-1.53606	down
AT5G02230	15.8308	5.57791	1.94922e-12	-1.5389	down
AT3G15540	45.5772	16.2252	1.11022e-16	-1.54399	down
AT3G01550	11.2625	3.98247	1.77258e-12	-1.54612	down
AT5G03960	4.48113	1.56452	1.09747e-07	-1.5466	down
AT5G61440	72.1492	25.6184	0	-1.54909	down
AT2G40435	5.93839	2.03983	1.05994e-06	-1.54966	down
AT1G71030	5.96535	2.06135	4.85649e-07	-1.55548	down
AT1G14520	9.44463	3.05673	5.07434e-11	-1.55875	down
AT1G02660	16.0274	5.63199	2.22045e-16	-1.56363	down
AT5G08640	11.0081	3.82849	4.60421e-12	-1.56446	down
AT4G40080	2.81573	0.939152	6.12999e-05	-1.56494	down
AT1G22740	19.5744	6.81582	1.84741e-13	-1.56925	down
AT1G02190	1.29774	0.435733	0.000879508	-1.57068	down
AT4G24700	4.38034	1.47222	0.000408687	-1.57669	down
AT5G20630	741.44	258.613	0	-1.57774	down
AT5G35160	45.6222	15.885	0	-1.57881	down
AT2G40690	1.58025	0.503587	0.00212054	-1.58032	down
AT4G16515	67.6253	23.4316	2.22045e-16	-1.58181	down
AT1G22810	15.1102	5.18663	2.85011e-11	-1.58235	down
AT4G12400	20.0409	6.80783	0	-1.59216	down
AT3G03820	27.2383	9.19852	5.35683e-09	-1.59377	down
AT2G43290	60.2467	20.5919	0	-1.60254	down
AT5G43630	10.009	3.43685	3.33067e-16	-1.60369	down
AT5G21940	147.3	50.1788	0	-1.61058	down
AT1G53490	3.09465	1.02585	1.80176e-08	-1.61417	down
AT5G03120	58.5531	19.7878	0	-1.61617	down
AT3G11110	5.94559	1.85491	0.000498181	-1.62332	down
AT1G16130	3.09144	1.02391	2.739e-09	-1.62565	down
AT5G10430	35.3216	11.8423	2.22045e-16	-1.62778	down
AT1G06040	87.3577	29.3664	0	-1.63011	down
AT3G11020	4.47461	1.471	3.46344e-08	-1.63439	down
AT3G04640	19.9935	6.62863	2.25486e-13	-1.6347	down
AT5G49330	3.50693	1.13115	2.26192e-06	-1.63635	down
AT1G74310	10.0909	3.35923	0	-1.63671	down
AT1G11545	66.8097	23.2503	0	-1.63761	down
AT4G32450	1.1822	0.356754	0.00272013	-1.63772	down
AT4G25810	2.3347	0.742324	0.00118249	-1.63942	down
AT4G01950	29.5569	9.8543	0	-1.63954	down
AT1G27730	30.245	9.93231	1.11022e-16	-1.65253	down
AT3G21670	20.3659	6.70932	0	-1.65448	down
AT5G62140	22.7872	7.45945	1.42109e-14	-1.65825	down
AT5G16200	13.2146	4.25738	5.33313e-10	-1.65852	down
AT3G55940	1.64894	0.508042	0.000260406	-1.65947	down
AT5G44130	130.415	42.899	0	-1.66116	down
AT5G24660	29.0087	9.38834	5.07372e-14	-1.66485	down
AT3G05880	713.337	233.245	0	-1.67056	down
AT1G04660	5.83029	1.85701	1.93042e-09	-1.67267	down
AT5G67390	3.86035	1.33238	1.58153e-05	-1.67327	down
AT3G16130	1.29977	0.397967	0.000602463	-1.6796	down
AT5G59845	4.11559	1.2721	0.000902541	-1.68054	down
AT5G23750	20.6486	6.59287	1.22125e-15	-1.68485	down
AT4G27280	49.8319	16.0623	0	-1.68559	down
AT4G22592	16.9645	5.44598	0	-1.6868	down
AT4G29780	20.1998	6.48949	0	-1.68869	down
AT5G11070	136.999	44.1244	0	-1.69025	down
AT5G25240	12.0619	3.80141	2.18696e-09	-1.69575	down
AT2G21650	4.28688	1.30516	0.000429063	-1.69928	down
AT5G50915	12.0983	3.83168	1.46549e-14	-1.70167	down
AT4G16780	22.9274	7.25842	0	-1.70431	down
AT1G29450	12.7369	3.93438	2.61854e-09	-1.70449	down
AT1G18300	11.6023	3.65311	5.75651e-13	-1.70613	down
AT5G05410	3.06338	0.95316	1.00965e-06	-1.70637	down
AT1G10380	6.87902	2.14808	1.38395e-10	-1.70898	down
AT4G35060	10.7662	3.33693	1.44882e-11	-1.71944	down
AT1G16390	29.6547	9.33348	0	-1.72037	down
AT5G57123	5.71731	1.71554	1.84294e-06	-1.72274	down
AT1G31690	8.20076	2.55568	4.10783e-15	-1.72315	down
AT5G61600	35.6069	11.1453	0	-1.72525	down
AT3G14470	0.955451	0.285862	4.88434e-05	-1.72667	down
AT5G51190	26.7259	8.30275	0	-1.73386	down
AT1G13650	2.34375	0.698107	0.000147718	-1.73473	down
AT4G12730	235.882	73.6454	0	-1.7372	down
AT4G17030	65.5005	20.3606	0	-1.73967	down
AT4G35840	13.7593	4.21394	9.08162e-14	-1.74742	down
AT5G37300	2.58615	0.757913	1.01866e-06	-1.74744	down
AT4G12320	21.7722	6.64336	0	-1.75798	down
AT1G80320	8.84562	2.70135	0	-1.75888	down
AT5G25110	1.89927	0.551393	2.5394e-05	-1.75916	down
AT1G29440	13.2573	3.95244	1.01573e-10	-1.76104	down
AT1G74450	19.4672	5.9317	0	-1.7633	down
AT1G11410	12.2793	3.71923	0	-1.77043	down
AT1G18330	6.54939	1.92063	1.05382e-12	-1.77401	down
AT5G51210	3.12088	0.881201	0.000757416	-1.7758	down
AT2G27080	14.2022	4.26365	3.33067e-16	-1.7761	down
AT5G46730	44.5612	13.4548	0	-1.78151	down
AT1G09540	1.46174	0.41249	0.00115263	-1.78177	down
AT4G16980	438.779	132.574	0	-1.78467	down
AT4G32480	67.7326	20.3569	0	-1.78834	down
AT3G50120	8.20391	2.43329	1.9984e-15	-1.79165	down
AT1G75590	4.51423	1.29357	1.3696e-06	-1.79828	down
AT1G28690	1.96009	0.539581	2.64345e-05	-1.8007	down
AT3G51760	1.46395	0.396221	0.00429846	-1.80396	down
AT4G38860	24.5708	7.2565	0	-1.80398	down
AT3G13520	409.832	121.834	0	-1.80744	down
AT1G35210	5.27039	1.49457	1.00244e-06	-1.81147	down
AT5G61350	0.976313	0.267463	0.000244561	-1.81231	down
AT3G17790	4.5939	1.31864	5.63065e-10	-1.8189	down
AT4G29270	6.22002	1.7669	3.45704e-09	-1.82001	down
AT1G70620	26.1172	7.9794	0	-1.82533	down
AT4G38850	8.35384	2.32758	2.99271e-07	-1.82781	down
AT1G70985	6.76063	1.87746	3.99659e-07	-1.83252	down
AT5G10260	3.01345	0.819021	0.00017034	-1.83283	down
AT4G36040	87.0411	25.1532	0	-1.84607	down
AT5G18670	40.4204	11.6679	0	-1.84645	down
AT1G52770	1.85426	0.507859	9.55222e-06	-1.85028	down
AT4G14650	2.86823	0.79769	5.89115e-10	-1.85647	down
AT5G43620	4.38973	1.22086	3.01165e-10	-1.8574	down
AT1G53080	2.44975	0.615888	0.000869368	-1.87126	down
AT3G14780	1.70544	0.443332	0.000869368	-1.87126	down
AT1G72610	619.908	175.969	0	-1.8748	down
AT5G66580	11.2927	3.12121	1.16285e-12	-1.87816	down
AT5G52640	28.0641	7.8299	0	-1.88508	down
AT1G23205	20.6025	5.71905	0	-1.89082	down
AT4G30993	19.7152	5.36552	0	-1.89133	down
AT5G18030	12.7542	3.45662	1.56443e-10	-1.89785	down
AT5G16530	5.83279	1.58871	3.04777e-10	-1.89857	down
AT5G64170	10.0171	2.70329	0	-1.90293	down
AT5G17350	2.88979	0.697254	0.000122648	-1.91541	down
AT5G65390	114.484	31.3761	0	-1.92223	down
AT5G23350	6.51017	1.73443	6.74216e-12	-1.932	down
AT5G62430	9.97132	2.68036	4.44089e-16	-1.93266	down
AT1G69570	5.89896	1.57241	2.18714e-14	-1.93436	down
AT5G42040	2.44765	0.593607	0.000606816	-1.93445	down
AT1G09950	4.22836	1.09854	4.31592e-08	-1.9372	down
AT1G10560	2.65808	0.701695	7.87552e-11	-1.94044	down
AT4G03430	5.83422	1.55708	0	-1.947	down
AT5G55050	2.24495	0.570431	8.66792e-07	-1.95972	down
AT3G50800	2.42233	0.575437	0.00338314	-1.96189	down
AT1G29500	18.7278	4.89496	2.22045e-16	-1.96983	down
AT1G56660	82.4737	21.8406	0	-1.97363	down
AT2G21320	4.14848	1.03699	9.27174e-08	-1.98522	down
AT1G03870	251.631	66.0558	0	-1.98676	down
AT5G65080	1.63642	0.343884	0.00222542	-1.99175	down
AT5G33370	3.83198	0.961547	1.44767e-10	-1.99498	down
AT3G30180	14.7703	3.78832	0	-2.0066	down
AT3G16800	11.7389	2.87689	0	-2.00808	down
AT1G73550	2.82347	0.589836	0.0085733	-2.01126	down
AT2G36590	0.909215	0.205332	0.0085733	-2.01126	down
AT1G70850	2.80335	0.676081	2.17365e-07	-2.01873	down
AT2G21140	22.5148	5.71143	0	-2.0222	down
AT2G31980	5.33438	1.29991	6.24419e-08	-2.02269	down
AT5G06980	2.36803	0.520131	2.15425e-06	-2.0257	down
AT5G25130	7.55185	1.85582	0	-2.04018	down
AT1G72920	10.8393	2.67345	0	-2.04227	down
AT1G22770	25.0212	6.26236	0	-2.05275	down
AT4G25670	2.66289	0.621999	4.15289e-06	-2.05793	down
AT5G25620	1.40497	0.320203	2.05631e-06	-2.05866	down
AT2G19800	13.6687	3.3389	0	-2.07354	down
AT5G02490	34.8598	8.5207	0	-2.08643	down
AT4G33420	5.94716	1.38874	2.65565e-13	-2.1041	down
AT4G11280	38.3611	9.21267	0	-2.11157	down
AT2G32530	0.965207	0.20911	2.4504e-05	-2.12142	down
AT4G10310	4.99739	1.16347	1.77636e-15	-2.12905	down
AT3G15400	1.54661	0.309827	1.08768e-05	-2.1646	down
AT3G50570	3.94329	0.836494	2.90435e-07	-2.18069	down
AT1G07135	108.141	24.7603	0	-2.18107	down
AT5G65770	26.4312	5.9819	0	-2.18424	down
AT3G16670	5.71053	1.22344	7.56685e-10	-2.18692	down
AT1G73540	26.275	5.93552	0	-2.19108	down
AT1G11850	16.7414	3.72161	0	-2.1957	down
AT4G18970	62.5116	14.0784	0	-2.2007	down
AT3G49580	9.17215	1.97717	1.31535e-10	-2.20181	down
AT3G12110	23.3381	5.23867	0	-2.20423	down
AT5G56550	37.9174	8.47135	0	-2.20653	down
AT5G24105	11.3596	2.41387	1.63314e-13	-2.20899	down
AT1G66400	2.76572	0.547374	2.17661e-05	-2.22475	down
AT4G37980	14.5906	3.27791	0	-2.22529	down
AT5G26220	2.39211	0.468548	1.42427e-05	-2.2479	down
AT4G13280	1.88073	0.446861	0.000106623	-2.24873	down
AT4G25780	7.59763	1.57389	2.85327e-14	-2.25634	down
AT1G55330	404.617	87.7003	0	-2.26207	down
AT5G18020	14.4838	2.95405	5.66214e-15	-2.27045	down
AT5G15800	1.13194	0.206541	0.000571654	-2.28172	down
AT4G28780	54.2404	11.2627	0	-2.29898	down
AT5G24580	42.9793	9.1147	0	-2.29962	down
AT5G57560	37.1497	7.77262	0	-2.30334	down
AT4G32280	3.41382	0.65436	1.35879e-08	-2.30928	down
AT1G29430	11.3215	2.23712	3.33067e-16	-2.31749	down
AT3G02840	2.99376	0.569403	9.10098e-10	-2.34484	down
AT2G43010	51.1661	10.4457	0	-2.3462	down
AT5G24150	40.9886	8.22329	0	-2.34888	down
AT3G48520	1.9485	0.364764	1.16577e-08	-2.35252	down
AT4G17810	2.76411	0.49445	5.43843e-06	-2.35552	down
AT2G29090	0.590949	0.073874	0.00862288	-2.36368	down
AT5G46830	0.867742	0.137308	0.00208469	-2.36767	down
AT1G67265	5.75141	1.07334	1.11227e-09	-2.37074	down
AT1G02350	4.01859	0.679754	1.19975e-07	-2.38146	down
AT1G02430	1.87337	0.336504	1.46663e-08	-2.38298	down
AT3G55710	2.47444	0.451779	5.22482e-10	-2.39853	down
AT1G52830	12.8255	2.45392	0	-2.40123	down
AT4G40090	2.64942	0.427284	1.5989e-05	-2.42787	down
AT2G38210	37.0812	7.08561	0	-2.42958	down
AT3G48260	4.83884	0.931809	0	-2.44087	down
AT3G50560	9.6145	1.78295	0	-2.44436	down
AT4G30290	1.61183	0.255393	3.50353e-05	-2.45926	down
AT5G37990	1.86239	0.311096	1.99146e-07	-2.46102	down
AT2G29300	1.66887	0.231187	0.000126435	-2.4663	down
AT3G24715	3.0446	0.548368	0	-2.47587	down
AT5G38970	2.61586	0.449292	1.19271e-12	-2.47668	down
AT2G41640	20.2794	3.65357	0	-2.48052	down
AT4G25470	1.98109	0.307963	2.19388e-05	-2.48684	down
AT5G15265	6.94636	1.14856	1.01185e-08	-2.48731	down
AT4G11780	0.761595	0.101586	0.00798976	-2.50119	down
AT4G19430	4.37357	0.71615	6.69893e-09	-2.50422	down
AT1G29710	4.12039	0.706981	4.66294e-15	-2.50862	down
AT5G47920	1.64582	0.237737	0.000291822	-2.50917	down
AT3G49570	29.4214	5.22405	0	-2.51	down
AT1G53830	0.586096	0.074898	0.00473562	-2.54584	down
AT3G60700	1.55863	0.152403	0.00473562	-2.54584	down
AT5G22430	1.22241	0.117535	0.00473562	-2.54584	down
AT3G14200	12.606	2.18361	0	-2.54978	down
AT3G55840	11.4167	1.95531	0	-2.57468	down
AT2G37720	1.02696	0.143509	0.000108529	-2.57503	down
AT3G10930	9.96696	1.64799	0	-2.58042	down
AT1G64660	20.8478	3.56526	0	-2.58544	down
AT5G35525	14.5149	2.50563	0	-2.59118	down
AT2G42380	21.5266	3.64722	0	-2.59356	down
AT2G04160	2.45516	0.395728	1.11022e-16	-2.6035	down
AT5G35580	0.997437	0.137383	6.61208e-05	-2.60686	down
AT5G08350	9.76552	1.58358	0	-2.6252	down
AT5G23480	2.32257	0.346824	1.37201e-12	-2.6379	down
AT1G66090	11.0183	1.76529	0	-2.65907	down
AT2G20750	8.27611	1.28757	0	-2.66553	down
AT5G39860	2.70279	0.362681	4.34073e-06	-2.66733	down
AT5G51780	1.59484	0.160683	0.000148482	-2.67002	down
AT2G10940	1665.63	272.104	0	-2.67493	down
AT3G24500	21.4905	3.29268	0	-2.72323	down
AT5G51440	11.1658	1.6664	0	-2.7345	down
AT3G61190	3.67294	0.501605	5.29419e-11	-2.74174	down
AT4G24570	61.261	9.47689	0	-2.74284	down
AT2G40000	87.0139	13.3486	0	-2.75884	down
AT3G08970	1.96419	0.26732	7.66831e-13	-2.78513	down
AT1G72240	2.34638	0.24856	0.000198635	-2.78808	down
AT3G09440	149.175	22.2582	0	-2.80118	down
AT1G04610	1.7665	0.229741	2.31171e-10	-2.80562	down
AT4G20980	45.2058	6.14818	0	-2.82034	down
AT2G27420	3.33109	0.443079	4.66294e-14	-2.82689	down
AT5G18080	34.6674	4.80726	0	-2.84426	down
AT5G41080	20.007	3.23388	0	-2.84448	down
AT1G26210	5.53477	0.739413	0	-2.84934	down
AT3G45970	28.6081	3.87175	0	-2.92114	down
AT4G37610	79.1108	10.7731	0	-2.92855	down
AT3G28340	9.72646	1.28985	0	-2.93003	down
AT1G78990	2.30431	0.239968	2.72363e-11	-2.95516	down
AT1G65310	113.045	14.7606	0	-2.98846	down
AT3G12320	1.07633	0.080759	8.4878e-05	-3.01777	down
AT1G52750	9.47972	1.17327	0	-3.02601	down
AT5G18060	18.4301	2.21406	0	-3.04447	down
AT1G29460	9.05843	1.03013	0	-3.06872	down
AT2G21880	8.55747	0.993756	0	-3.07609	down
AT1G26900	3.77761	0.419355	0	-3.10175	down
AT1G12570	2.33489	0.251726	0	-3.11243	down
AT2G19660	2.25461	0.230229	4.44089e-16	-3.12673	down
AT3G12580	64.1384	7.58394	0	-3.13214	down
AT5G03795	0.963831	0.077616	5.7926e-07	-3.14803	down
AT5G18050	19.8326	2.16388	0	-3.17181	down
AT3G25680	36.6231	10.0807	0	-3.21367	down
AT3G16710	1.24054	0.084722	7.00959e-08	-3.25945	down
AT1G32520	1.68551	0.114549	1.79089e-06	-3.26278	down
AT2G20670	116.94	12.6223	0	-3.26332	down
AT1G02390	2.21364	0.20023	1.77636e-15	-3.27769	down
AT2G26150	2.80759	0.260405	1.77636e-15	-3.27769	down
AT5G37950	1.26487	0.057577	1.03424e-06	-3.29462	down
AT2G30766	8.77657	0.781432	4.44089e-16	-3.31657	down
AT4G25260	31.3266	3.17346	0	-3.32482	down
AT2G20870	2.33651	0.100621	3.45666e-07	-3.35626	down
AT3G42630	9.02957	0.83396	0	-3.39001	down
AT4G23496	2.66972	0.111887	1.15891e-07	-3.41537	down
AT4G30000	0.67331	0.025454	3.18098e-07	-3.5912	down
AT5G64510	5.5727	0.424529	0	-3.6341	down
AT4G25490	7.72755	0.577595	0	-3.64283	down
AT1G07310	26.8255	2.15039	0	-3.66466	down
AT4G19060	6.23226	0.446515	0	-3.71946	down
AT3G05890	26.6936	1.81655	0	-3.7519	down
AT3G05320	3.64503	0.214286	0	-3.81325	down
AT1G73440	4.48838	0.27303	0	-3.87282	down
AT4G25480	3.88668	0.200854	2.22045e-16	-3.896	down
AT2G17660	4.74449	0.169258	2.17861e-10	-3.95865	down
AT4G20970	1.7869	0	4.45269e-05	-4.03621	down
AT3G10113	1.04649	0	2.35031e-05	-4.0838	down
AT3G25490	0.620108	0	2.35031e-05	-4.0838	down
AT1G08070	1.30153	0.040443	2.22045e-16	-4.23323	down
AT5G66390	1.02583	0	9.96188e-07	-4.30072	down
AT3G48790	1.91447	0.05031	2.22045e-14	-4.33052	down
AT4G38820	3.13928	0	1.53532e-07	-4.41676	down
AT5G45820	2.84675	0.087976	0	-4.44982	down
AT5G65610	10.4615	0.665848	0	-4.54535	down
AT1G13410	0.838569	0	7.10002e-09	-4.59156	down
AT4G21400	1.23246	0	2.10694e-09	-4.65595	down
AT1G29950	3.28023	0.093209	0	-4.67263	down
AT2G21200	3.48467	0	1.1513e-09	-4.6871	down
AT5G39160	1.9464	0	6.30387e-10	-4.71759	down
AT3G28840	1.24746	0	5.7811e-11	-4.83349	down
AT5G09670	1.33915	0.016785	0	-4.91022	down
AT5G65800	1.11723	0	9.52571e-13	-5.0163	down
AT3G02380	1.64274	0	2.9976e-13	-5.06454	down
AT4G12520	3.2172	0	1.68754e-13	-5.08807	down
AT5G18010	11.861	0.213562	0	-5.15025	down
AT1G06100	2.76532	0	1.77636e-15	-5.26364	down
AT1G53480	35.8765	0.829167	0	-5.39283	down
AT1G53885	4.6362	0	0	-5.50999	down
AT2G11810	2.02075	0	0	-5.64302	down
AT4G22410	3.22883	0	0	-5.72034	down
AT5G24610	40.4194	0.551682	0	-5.95736	down
AT2G45920	3.83036	0.004013	0	-6.00539	down
AT1G02340	3.38565	0	0	-6.01854	down
AT1G25470	4.84249	0	0	-6.9051	down
AT2G25900	33.1069	0.026474	0	-8.75611	down

## Sheet: Sheet 2
TCP-regulated genes in leaf petioles (tcp5 tcp13 tcp17 mutant 28°C vs wild type 28°C)
At Number	Wild type under 28°C (FPKM)	tcp5 tcp13 tcp17 mutant under 28°C (FPKM)	FDR	Log2FC (wild type 28°C vs tcp5 tcp13 tcp17 28°C)	Regulation
AT1G24996	0	58.6591	0	8.98129	up
AT5G44420	0	52.0337	0	8.77067	up
AT5G50680	0	16.1251	0	8.60115	up
AT5G44430	0	43.7572	0	8.56857	up
AT3G50685	0.010025	47.3937	0	8.47593	up
AT1G48750	0	27.8556	0	8.18377	up
AT4G10955	0	11.6994	0	8.11775	up
AT2G03760	0	6.61759	0	7.39791	up
AT1G35515	0	10.2793	0	7.1923	up
AT3G05430	0	1.72203	0	6.68499	up
AT3G03700	0	2.46643	0	6.51301	up
AT2G24850	0.088859	11.3617	0	6.48937	up
AT1G26930	0	2.58919	0	6.27798	up
AT5G17580	0	2.15021	0	6.22321	up
AT1G80310	0.187129	14.6213	0	6.02619	up
AT4G37409	0	2.11912	0	5.98064	up
AT2G26010	0.411927	34.7511	0	5.93458	up
AT5G57140	0.001231	4.42558	0	5.93249	up
AT2G39030	0.188362	14.3806	0	5.85161	up
AT2G42250	0	1.16204	6.46727e-12	5.26968	up
AT1G24807	0	2.60158	4.33998e-11	5.18623	up
AT4G36260	0	1.30057	1.55116e-10	5.1278	up
AT2G26020	0	6.22796	2.93657e-10	5.09767	up
AT2G34020	0	0.829324	2.93657e-10	5.09767	up
AT5G15960	0	3.15473	2.93657e-10	5.09767	up
AT3G04440	0	0.758331	1.05539e-09	5.03545	up
AT4G21830	0	1.7564	1.37854e-08	4.90234	up
AT3G28150	0	1.05256	2.62689e-08	4.86705	up
AT4G21640	0	0.643558	5.01041e-08	4.83088	up
AT3G22150	0.288743	8.4401	0	4.69891	up
AT3G24929	0	0.778794	1.283e-06	4.635	up
AT4G24340	0	1.0604	1.283e-06	4.635	up
AT1G01130	0	3.20922	2.46119e-06	4.59242	up
AT1G36622	0	2.23214	2.46119e-06	4.59242	up
AT5G67080	0	1.06718	9.0832e-06	4.50329	up
AT5G44920	0.000243	1.66694	2.19111e-10	4.44993	up
AT3G60120	0	0.567067	3.36521e-05	4.4083	up
AT4G38680	0.723836	16.7577	0	4.38044	up
AT5G28237	0	0.636424	6.48673e-05	4.35834	up
AT4G01070	3.27899	70.7836	0	4.35787	up
AT1G69920	0	1.04952	0.000125156	4.3066	up
AT1G79100	0	1.30302	0.000125156	4.3066	up
AT3G09220	0	0.490338	0.000125156	4.3066	up
AT4G10500	0	0.766906	0.000125156	4.3066	up
AT3G07520	0.027306	1.09215	2.22045e-16	4.23673	up
AT5G57930	0.024509	1.45488	5.9438e-12	4.1934	up
AT1G75120	0.543427	10.9105	0	4.15718	up
AT1G77440	2.32476	41.6953	0	4.06253	up
AT3G44860	0.829441	14.9115	0	4.03716	up
AT3G29970	0.130607	5.13405	4.44089e-16	3.99019	up
AT2G26750	0.192435	3.81029	0	3.95077	up
AT1G61120	0.050833	0.900475	3.99747e-12	3.69467	up
AT2G36690	0.045976	1.11136	1.84725e-05	3.45465	up
AT5G48430	0.986775	11.1061	0	3.38568	up
AT2G41810	0.177359	2.32549	5.47939e-12	3.35567	up
AT3G49620	1.37645	11.7844	0	3.27949	up
AT3G01420	0.098069	1.1673	8.25693e-11	3.258	up
AT3G19320	0.049718	0.72871	0.00118936	3.15554	up
AT2G27228	3.72405	34.5255	0	3.14668	up
AT2G30770	0.115122	1.46613	2.12322e-09	3.13133	up
AT4G22690	1.33658	12.3513	0	3.12524	up
AT3G09940	0.461716	4.44639	0	3.104	up
AT3G28220	1.21687	10.9984	0	3.08076	up
AT3G22275	0.329233	3.41712	1.83495e-08	3.04026	up
AT1G53345	0.592516	5.48124	0	3.02669	up
AT2G26790	0.193629	1.83079	1.11022e-16	3.0241	up
AT2G17850	0.506778	4.83239	5.68807e-09	2.96958	up
AT3G25760	2.8513	23.3388	0	2.94094	up
AT4G12500	0.236769	2.26517	4.68873e-06	2.90742	up
AT5G19110	0.715642	5.79863	0	2.8858	up
AT5G66985	0.222989	2.69714	0.000152751	2.85703	up
AT3G24300	0.209149	1.74075	1.04156e-10	2.83899	up
AT3G45940	0.028263	0.42117	0.00313803	2.82698	up
AT4G15280	0.069552	0.775419	0.00313803	2.82698	up
AT5G65080	1.63642	12.7586	0	2.8175	up
AT1G12805	1.54764	11.7277	0	2.79595	up
AT1G26250	0.269931	2.08247	1.73005e-11	2.75473	up
AT1G73325	0.502711	4.25893	1.27719e-09	2.74866	up
AT4G38310	0.63498	5.58743	1.80482e-06	2.70821	up
AT1G08090	0.831088	5.60818	0	2.65659	up
AT4G15210	0.564536	3.83674	0	2.64713	up
AT3G55970	0.066142	0.833622	0.000348172	2.64667	up
AT1G43800	13.1807	86.0752	0	2.64406	up
AT5G38940	5.73085	37.2435	0	2.6245	up
AT2G34600	0.43769	3.41527	3.91764e-07	2.59361	up
AT5G05600	2.39014	15.108	0	2.58234	up
AT1G55010	2.26569	15.936	5.03242e-12	2.56892	up
AT3G17710	0.736194	4.71707	0	2.54045	up
AT1G18410	0.062296	1.44958	0.000254428	2.53956	up
AT2G14247	0.742237	4.98299	2.97578e-07	2.52746	up
AT5G27060	0.051275	0.454415	0.00287324	2.49619	up
AT4G11911	1.15929	7.0578	1.11022e-16	2.48674	up
AT3G20395	0.790325	4.94853	5.0866e-12	2.47916	up
AT4G12490	0.234359	1.92168	0.000713285	2.47147	up
AT4G29690	0.326783	1.99703	3.43177e-09	2.45558	up
AT5G24420	7.45974	42.0882	0	2.42846	up
AT3G26830	0.488038	2.84599	2.20268e-13	2.41669	up
AT1G72260	1.17077	6.74595	5.55112e-16	2.38498	up
AT5G63600	0.182266	1.24082	0.000127113	2.37989	up
AT1G67100	0.34647	2.0424	5.42189e-05	2.3459	up
AT4G22485	63.5263	334.385	0	2.33772	up
AT2G43140	0.453845	2.59334	8.79715e-08	2.33217	up
AT4G33560	5.93753	31.6265	0	2.32194	up
AT2G39330	20.3042	124.612	0	2.3094	up
AT1G77405	0.176864	1.08689	0.00219932	2.28781	up
AT5G24780	38.9308	195.206	0	2.26718	up
AT3G23550	1.157	5.85809	0	2.25028	up
AT1G57860	22.1633	107.823	0	2.21923	up
AT1G54020	3.13659	14.7166	0	2.20653	up
AT1G66370	0.460713	2.82226	1.76815e-05	2.20396	up
AT1G49860	0.896915	4.43366	7.54934e-11	2.19163	up
AT5G59330	1.07679	5.79524	7.66202e-06	2.18953	up
AT4G23600	3.95219	18.6685	0	2.17994	up
AT3G15500	0.433481	2.11817	2.30636e-06	2.14612	up
AT2G26400	2.33342	10.9677	0	2.1414	up
AT4G22750	7.53345	34.446	0	2.12579	up
AT5G19100	0.700064	3.33272	4.35397e-09	2.09407	up
AT4G16260	0.493098	2.34819	4.87234e-07	2.0876	up
AT1G52400	369.974	1634.59	0	2.0855	up
AT5G43580	2.42657	10.9703	7.82485e-13	2.07914	up
AT3G45140	31.1631	134.387	0	2.04999	up
AT3G28740	0.581751	2.65645	1.57622e-09	2.04479	up
AT1G52040	16.6809	71.3706	0	2.03989	up
AT4G33070	0.291439	1.31962	3.954e-06	2.03759	up
AT2G40920	3.39221	14.5789	0	2.0364	up
AT1G35230	0.878402	4.05149	3.20513e-05	2.02306	up
AT2G30670	1.27691	5.67994	8.03171e-10	2.01678	up
AT2G37290	0.101352	0.495899	0.00975446	2.01301	up
AT1G06090	1.1526	4.98971	4.18465e-12	1.99978	up
AT1G73260	0.879096	3.76516	2.51125e-07	1.98012	up
AT4G15320	0.446906	1.53305	5.52666e-07	1.98007	up
AT1G30757	0.655608	3.07005	0.0010241	1.97919	up
AT5G13220	3.30041	12.9966	0	1.97387	up
AT4G08770	0.715648	3.02813	7.94269e-08	1.96592	up
AT1G51402	0.84167	3.68809	0.00378752	1.89575	up
AT4G21680	0.274679	1.1726	0.000114679	1.87798	up
AT5G43350	0.761445	2.92787	7.59989e-10	1.84252	up
AT4G23700	0.266653	1.04439	3.19433e-05	1.83808	up
AT2G16060	6.74318	24.9048	0	1.81252	up
AT3G50280	1.7162	6.40676	8.43769e-15	1.80212	up
AT5G44480	1.10703	4.15708	2.77267e-12	1.79737	up
AT5G65070	1.06832	4.745	2.64004e-07	1.78349	up
AT1G06160	3.47056	12.5652	0	1.78226	up
AT3G16620	4.05281	14.3627	0	1.76068	up
AT5G65040	2.07166	7.51495	1.34058e-08	1.75725	up
AT5G61120	0.500754	1.8638	2.92751e-05	1.75626	up
AT4G37410	31.915	111.636	0	1.74773	up
AT1G30700	0.561351	2.02184	3.83764e-06	1.74599	up
AT1G71490	0.558958	1.99906	5.65995e-10	1.73531	up
AT1G66860	0.368902	1.43244	0.00310505	1.73066	up
AT5G03545	2.18492	7.79312	3.17412e-09	1.72659	up
AT3G57460	0.544033	2.03033	1.22205e-05	1.72092	up
AT3G62140	12.1457	21.9185	0	1.72081	up
AT5G18840	1.35214	4.72124	8.61533e-14	1.7131	up
AT5G64110	16.3583	55.5844	0	1.70353	up
AT2G43570	3.33403	11.0947	2.22045e-16	1.66617	up
AT4G35350	4.36283	14.4241	0	1.66003	up
AT3G44970	5.37589	18.1899	0	1.65471	up
AT5G39890	2.25872	7.476	9.52571e-14	1.6525	up
AT1G09480	1.12519	3.82761	1.43141e-06	1.64936	up
AT1G06620	4.90155	16.2505	0	1.63984	up
AT1G26380	0.837616	2.77941	9.79919e-08	1.63597	up
AT2G02010	1.60936	5.3039	9.71445e-14	1.63233	up
AT3G57260	0.939803	3.10642	6.42751e-06	1.62681	up
AT1G61610	0.919022	3.03767	2.00913e-11	1.62603	up
AT2G32487	3.50148	12.0691	1.86986e-09	1.61234	up
AT1G76780	1.4983	4.76673	0	1.604	up
AT5G36220	1.89395	6.94966	2.22045e-16	1.60264	up
AT1G52030	16.9606	53.5476	0	1.59446	up
AT4G08870	10.0406	29.652	0	1.59294	up
AT5G25970	1.06273	3.36088	1.11447e-07	1.56922	up
AT5G05340	1.08176	3.38791	7.20419e-06	1.5571	up
AT1G65890	2.86282	8.80778	0	1.55448	up
AT1G19670	51.7497	158.172	0	1.55299	up
AT1G17380	5.80582	17.7452	0	1.54561	up
AT4G10270	10.6141	32.5231	0	1.54297	up
AT5G59680	0.450343	1.41384	3.42282e-05	1.54214	up
AT3G17690	0.416852	1.30553	7.86459e-05	1.54063	up
AT4G05200	0.486409	1.51603	0.000281735	1.53798	up
AT2G30750	0.990327	3.06464	4.02959e-07	1.52811	up
AT1G77120	9.46686	28.53	0	1.52785	up
AT3G53480	0.40736	1.34708	6.13027e-08	1.52321	up
AT5G10140	2.36055	7.21236	5.08656e-09	1.52084	up
AT5G38930	1.89656	5.83337	2.96181e-05	1.51635	up
AT4G06746	1.50903	4.63044	0.00233008	1.51393	up
AT4G22490	196.874	584.198	0	1.51101	up
AT5G47220	12.002	35.7473	0	1.51081	up
AT1G67950	4.01793	12.2381	2.22045e-16	1.50716	up
AT3G25690	19.1489	56.5589	0	1.50363	up
AT1G70920	0.929627	2.89792	0.00087372	1.50194	up
AT4G15440	3.72404	10.9896	0	1.49244	up
AT4G22050	0.839526	2.57375	0.000796933	1.48698	up
AT4G37820	11.3552	33.6266	0	1.48427	up
AT2G40330	1.23019	3.65385	5.32517e-05	1.47722	up
AT1G49830	1.5792	4.76488	0.0001846	1.46917	up
AT1G54000	2.68167	7.80707	3.57492e-14	1.46316	up
AT1G13710	11.1643	31.7754	0	1.44751	up
AT5G67420	26.1238	75.9118	0	1.44365	up
AT5G58970	2.35306	6.76462	2.01172e-13	1.4425	up
AT2G38940	0.695741	1.99728	0.000141708	1.43555	up
AT2G43510	9.02255	25.6085	1.12355e-13	1.43167	up
AT1G66100	1.85359	5.32754	0.000325721	1.42779	up
AT5G51810	1.31254	3.73651	2.55257e-06	1.41428	up
AT3G26210	2.19215	6.12444	7.98284e-12	1.41379	up
AT1G80130	0.763487	2.17547	0.00277325	1.40365	up
AT4G22517	88.1337	240.058	0	1.3873	up
AT3G22160	2.59697	7.14973	4.61771e-09	1.38578	up
AT4G29020	42.2262	114.843	0	1.38346	up
AT4G02970	9.10629	24.7136	0	1.37686	up
AT4G27450	20.9222	56.6164	0	1.37627	up
AT5G38120	0.807249	2.22777	0.000305382	1.37435	up
AT3G06640	1.64406	2.85607	6.9104e-07	1.3708	up
AT3G04720	37.3551	100.382	0	1.36667	up
AT5G60780	1.13865	3.11546	1.5159e-05	1.35172	up
AT4G22520	36.2047	96.3685	0	1.35076	up
AT3G19270	1.94419	5.20537	2.88381e-09	1.35022	up
AT3G12890	1.43253	3.86896	0.000568906	1.34617	up
AT1G19180	7.20569	18.9443	0	1.34	up
AT1G22220	0.917228	2.48066	0.00655853	1.33907	up
AT1G11580	28.748	75.698	0	1.3383	up
AT5G16940	1.6411	4.20244	0.00379657	1.33695	up
AT1G75520	1.30518	3.48344	7.45194e-06	1.33285	up
AT5G42800	17.8139	46.639	0	1.32889	up
AT4G22880	13.8562	37.1981	0	1.32343	up
AT2G26560	1.41823	3.7659	9.09982e-06	1.31774	up
AT1G69588	1.33238	3.48385	0.00709732	1.30275	up
AT2G22200	1.16466	3.02037	0.000762246	1.29604	up
AT4G15160	2.30235	5.89043	1.95914e-06	1.28238	up
AT1G67260	1.03122	2.6723	0.00497825	1.27879	up
AT1G07610	8.9116	22.6512	1.45214e-09	1.2746	up
AT3G27220	8.05143	20.3029	0	1.27035	up
AT2G19590	5.84486	14.716	5.44009e-15	1.26948	up
AT1G02920	6.09217	15.3157	5.63782e-12	1.26721	up
AT1G24070	5.39012	13.5255	0	1.26592	up
AT1G52410	69.2692	171.901	0	1.25365	up
AT1G19840	5.1225	12.9225	1.35325e-05	1.24535	up
AT3G26770	2.48429	6.2145	2.8573e-06	1.24045	up
AT3G23120	1.43668	3.56011	1.27216e-07	1.23992	up
AT1G02930	14.8604	36.7238	0	1.23661	up
AT2G22930	1.42726	3.55242	7.5986e-05	1.23327	up
AT1G70700	56.3143	137.819	0	1.23296	up
AT4G21903	1.12905	2.91181	0.000351329	1.22946	up
AT1G72450	27.9644	68.2538	0	1.22859	up
AT2G43530	136.133	332.07	0	1.22753	up
AT5G07990	3.12769	7.63868	4.40704e-11	1.21876	up
AT5G24530	2.58713	6.28776	1.25101e-07	1.21111	up
AT1G33055	2.44429	5.96054	1.17309e-06	1.20992	up
AT4G37900	1.77434	4.51232	2.85095e-09	1.20791	up
AT4G03320	1.13389	2.77506	0.00744873	1.20676	up
AT4G24110	7.43715	18.0176	8.33855e-12	1.20557	up
AT5G61160	1.67478	4.06068	1.21704e-05	1.20541	up
AT2G40390	0.983437	2.40914	0.00185153	1.20197	up
AT1G07940	177.219	337.018	0	1.19943	up
AT3G29590	4.1895	10.0839	1.66207e-10	1.19922	up
AT3G25780	9.84359	23.6414	6.66134e-15	1.19735	up
AT4G18360	1.30285	3.09975	0.00131718	1.18973	up
AT5G23510	10.6373	25.1469	1.11022e-16	1.1856	up
AT4G10940	1.08139	2.56706	4.79278e-08	1.18487	up
AT3G25770	42.612	100.749	0	1.18247	up
AT3G50845	1.76117	4.21481	4.27797e-06	1.17594	up
AT2G32680	0.647118	1.53673	0.0015445	1.17371	up
AT1G78860	5.54251	13.0785	6.24789e-12	1.17349	up
AT3G24340	0.731355	1.74851	6.29203e-05	1.17249	up
AT3G54980	1.74096	4.11231	6.33404e-09	1.16793	up
AT3G14060	4.59762	10.9528	5.18566e-05	1.16746	up
AT5G38200	2.65083	6.23923	3.08255e-08	1.16443	up
AT1G77760	32.7251	76.2381	0	1.16155	up
AT2G04450	1.48301	3.47854	0.00143627	1.152	up
AT3G22740	38.7054	89.2283	0	1.1458	up
AT2G41510	1.41727	3.30945	3.74667e-05	1.14556	up
AT3G27170	0.960629	2.23735	7.02846e-05	1.14525	up
AT3G50260	3.33385	7.75784	5.25713e-05	1.13915	up
AT3G61880	1.51342	3.46069	4.56325e-05	1.12358	up
AT1G19640	1.05481	2.43867	0.00948601	1.12134	up
AT2G44840	2.79758	6.38083	0.000162128	1.12048	up
AT1G70690	2.8471	6.49922	4.54639e-06	1.11872	up
AT3G47350	2.86477	9.44075	3.07483e-09	1.11024	up
AT2G29710	3.13183	7.09113	3.53844e-08	1.10874	up
AT5G05790	5.3115	11.9765	3.91793e-10	1.10734	up
AT5G64910	3.69942	8.34501	5.90956e-09	1.10596	up
AT4G12870	7.79726	17.562	4.2022e-09	1.10175	up
AT3G10040	11.3731	25.2839	3.33067e-16	1.09176	up
AT4G22505	57.3265	127.188	0	1.09156	up
AT2G18360	2.67293	5.94688	2.372e-05	1.09148	up
AT4G35810	2.43548	5.44038	0.00292323	1.08284	up
AT1G14250	17.1308	37.5814	0	1.07815	up
AT1G61600	2.9673	6.52769	1.11074e-05	1.07362	up
AT5G17220	13.8789	30.4204	4.32399e-12	1.06907	up
AT3G51450	12.8272	27.9197	9.21485e-15	1.06806	up
AT4G29700	31.977	69.4114	0	1.05996	up
AT5G10300	4.16274	9.05689	7.21448e-06	1.05366	up
AT1G35260	15.741	34.0622	2.91522e-12	1.05324	up
AT4G17500	10.2167	22.0692	3.17892e-11	1.05009	up
AT3G12500	3.63956	7.91202	8.87611e-06	1.0476	up
AT5G50200	6.7326	14.5281	5.24353e-08	1.04107	up
AT3G58980	28.0075	59.9273	0	1.0394	up
AT1G70610	10.4174	11.4681	0	1.03926	up
AT1G29280	2.19988	4.78172	0.00615046	1.03503	up
AT5G64240	17.6162	37.7193	3.33067e-16	1.03274	up
AT1G22340	2.03536	4.35422	0.000476524	1.03003	up
AT5G63450	1.8562	3.98193	0.000316167	1.02781	up
AT3G59750	1.39496	2.9996	0.00156457	1.02639	up
AT1G08290	1.84579	3.96904	0.000211687	1.02579	up
AT1G71870	4.43191	9.4377	3.96439e-08	1.02577	up
AT1G24575	22.5577	47.7645	5.90891e-11	1.02274	up
AT4G02520	65.4497	138.443	0	1.02247	up
AT4G37870	97.0188	204.842	0	1.02018	up
AT5G54060	4.22966	8.98336	1.50419e-07	1.01692	up
AT4G14090	8.03352	16.9534	7.97185e-12	1.01618	up
AT1G23850	2.35355	5.00608	0.000132541	1.01542	up
AT1G53885	4.6362	9.88108	0.000744425	1.013	up
AT4G11290	7.29802	15.3748	2.4358e-09	1.01298	up
AT2G18480	4.36095	9.12192	1.76757e-08	1.00358	up
AT3G28340	9.72646	5.03668	1.85762e-08	-1.00382	down
AT5G65390	114.484	59.251	0	-1.00737	down
AT1G22570	5.58963	2.86794	6.98964e-06	-1.01086	down
AT5G50915	12.0983	6.15975	7.58682e-09	-1.01731	down
AT3G51080	7.3582	3.81685	2.32552e-06	-1.02175	down
AT1G04800	47.5066	24.2654	2.84217e-14	-1.02346	down
AT2G36050	5.4916	2.79158	0.000313498	-1.02351	down
AT1G72910	28.3975	14.402	1.16573e-14	-1.03398	down
AT5G23750	20.6486	10.3908	1.42069e-10	-1.03884	down
AT1G01600	3.06012	1.53004	0.000179223	-1.03945	down
AT1G71030	5.96535	2.98851	0.000553118	-1.04206	down
AT3G23840	3.20059	1.59776	0.00439714	-1.04837	down
AT5G39210	23.4169	11.6872	1.0684e-09	-1.05261	down
AT4G27820	14.7725	7.37722	5.09759e-12	-1.05344	down
AT5G18060	18.4301	9.14117	1.09154e-06	-1.05389	down
AT3G03210	4.33431	2.1596	0.000114015	-1.05528	down
AT1G29965	35.2239	17.6012	6.52145e-13	-1.05723	down
AT5G66080	4.87439	2.40129	9.56205e-06	-1.06151	down
AT2G43590	4.91584	2.42154	0.000997408	-1.06501	down
AT2G22810	3.4997	1.71855	0.0016251	-1.06776	down
AT4G22753	17.8136	9.10337	2.22045e-16	-1.06976	down
AT1G33811	23.5712	11.6698	2.05391e-14	-1.07077	down
AT3G18200	3.21739	1.57	0.0058063	-1.0763	down
AT5G46520	3.09918	1.51856	2.70385e-08	-1.07746	down
AT3G45970	28.6081	13.9388	6.4504e-14	-1.08895	down
AT4G38850	8.35384	3.98977	0.00395279	-1.10211	down
AT5G61270	4.29089	2.01697	0.000164622	-1.10768	down
AT3G05890	26.6936	12.7985	2.72479e-07	-1.1111	down
AT3G08970	1.96419	0.920798	0.00513213	-1.12155	down
AT3G49900	4.30764	1.94971	1.51153e-05	-1.13566	down
AT5G54145	11.4391	5.36344	8.81072e-06	-1.13933	down
AT1G77420	20.42	13.9711	0	-1.14583	down
AT1G80080	8.06919	3.76051	1.3372e-09	-1.15087	down
AT2G33810	11.1118	5.14212	1.52953e-08	-1.15382	down
AT5G20630	741.44	344.813	0	-1.16219	down
AT5G10430	35.3216	16.3445	1.11022e-15	-1.16523	down
AT1G23390	54.2343	24.8815	0	-1.18126	down
AT4G25260	31.3266	14.229	0	-1.19214	down
AT2G20750	8.27611	3.74339	3.81478e-08	-1.19417	down
AT3G58850	9.39316	4.19699	5.24826e-05	-1.1957	down
AT3G09440	149.175	67.6772	0	-1.19754	down
AT4G25490	7.72755	3.45996	1.39861e-06	-1.19942	down
AT5G18010	11.861	5.2656	1.41095e-05	-1.21056	down
AT5G24580	42.9793	19.2565	0	-1.21374	down
AT4G02890	251.293	108.981	0	-1.24001	down
AT1G10180	20.0294	14.9994	0	-1.2472	down
AT1G02390	2.21364	0.950495	0.00078209	-1.25611	down
AT4G33666	12.5627	5.38467	4.16509e-06	-1.25657	down
AT1G12860	14.994	6.62679	0	-1.26044	down
AT4G33420	5.94716	2.52622	2.6562e-07	-1.282	down
AT2G31865	1.7956	0.736886	0.00288487	-1.2855	down
AT1G53490	3.09465	1.30431	3.14674e-07	-1.28805	down
AT1G11740	4.08573	1.29544	9.28757e-06	-1.30581	down
AT1G02205	17.1672	7.1276	0	-1.32104	down
AT3G14200	12.606	5.18583	6.66134e-15	-1.3354	down
AT3G12110	23.3381	9.5924	0	-1.33567	down
AT1G69570	5.89896	2.41174	1.40632e-10	-1.33746	down
AT1G18330	6.54939	2.65383	6.98628e-11	-1.33757	down
AT5G64510	5.5727	2.24092	6.2659e-10	-1.35769	down
AT4G19430	4.37357	1.70436	0.00209888	-1.37315	down
AT5G25620	1.40497	0.537206	0.00192327	-1.41066	down
AT3G62130	18.6181	7.22252	0	-1.41898	down
AT2G21880	8.55747	3.2802	7.57067e-11	-1.42404	down
AT1G72140	9.30355	3.55369	0	-1.43269	down
AT5G60880	3.02904	1.13503	0.000319404	-1.43381	down
AT5G45850	1.46844	0.532644	0.00704026	-1.43386	down
AT5G65730	29.3147	11.2036	0	-1.44291	down
AT2G11810	2.02075	0.728941	0.000397032	-1.45527	down
AT4G10960	6.34476	2.48824	0	-1.47505	down
AT1G51270	2.95759	0.600199	0.000181324	-1.47517	down
AT4G29270	6.22002	2.29146	7.29231e-08	-1.47636	down
AT4G25480	3.88668	1.41045	0.000116738	-1.47896	down
AT1G70985	6.76063	2.46183	1.24661e-05	-1.48516	down
AT2G48120	2.29568	0.814194	0.000866437	-1.48804	down
AT1G27540	12.5239	4.60798	0	-1.49307	down
AT1G35140	3.6715	1.29359	6.98936e-06	-1.52045	down
AT1G57870	37.4228	15.7946	0	-1.5257	down
AT1G02340	3.38565	1.17345	2.54083e-06	-1.5578	down
AT1G76240	4.28689	1.48546	3.33731e-07	-1.56292	down
AT5G62210	6.59652	2.27398	1.04522e-08	-1.56973	down
AT3G09520	1.2068	0.400024	0.00429231	-1.58583	down
AT4G30460	5.22461	1.7436	9.7452e-07	-1.60622	down
AT1G52750	9.47972	3.218	0	-1.60658	down
AT4G23440	9.18963	3.04894	0	-1.64221	down
AT1G52830	12.8255	4.17636	6.66134e-16	-1.65526	down
AT3G55840	11.4167	3.69438	0	-1.67785	down
AT4G08480	8.51815	2.73526	0	-1.68522	down
AT1G69430	1.23843	0.377607	0.00645332	-1.68989	down
AT5G58190	4.86411	1.46448	1.38778e-14	-1.70223	down
AT4G17810	2.76411	0.841215	0.00162479	-1.70454	down
AT5G16200	13.2146	4.11033	6.25056e-14	-1.70889	down
AT1G70620	26.1172	8.64187	0	-1.72015	down
AT1G11850	16.7414	5.19166	0	-1.72667	down
AT2G26150	2.80759	0.843635	4.63726e-07	-1.73058	down
AT5G19830	2.73033	0.79989	7.5762e-05	-1.74483	down
AT5G61740	1.1888	0.201449	0.00772554	-1.75804	down
AT3G47380	2.54302	0.702748	0.00310879	-1.77537	down
AT5G65800	1.11723	0.302515	0.000881657	-1.85149	down
AT1G12570	2.33489	0.634958	7.61338e-10	-1.90004	down
AT4G25810	2.3347	0.594963	2.70917e-05	-1.95508	down
AT4G16400	2.18296	0.541033	1.13952e-05	-1.95843	down
AT3G11110	5.94559	1.4552	4.8413e-06	-1.96144	down
AT1G04660	5.83029	1.52393	9.99201e-16	-1.96236	down
AT5G01170	14.5259	3.80293	0	-1.98002	down
AT3G45240	4.17647	1.07313	0	-1.9842	down
AT3G14760	2.66893	0.651724	0.000161048	-1.99096	down
AT5G15800	1.13194	0.26309	0.0040779	-2.01326	down
AT2G29300	1.66887	0.368647	0.00257059	-2.04472	down
AT3G25680	36.6231	9.10372	0	-2.06899	down
AT4G03240	10.6478	2.57732	0	-2.0731	down
AT1G80320	8.84562	2.17244	0	-2.07531	down
AT5G45820	2.84675	0.676987	1.29798e-10	-2.07675	down
AT4G21400	1.23246	0.217365	0.00160354	-2.14591	down
AT4G34250	3.78821	0.866775	1.11022e-16	-2.14743	down
AT3G55710	2.47444	0.536722	1.05595e-09	-2.17671	down
AT4G30993	19.7152	4.37401	0	-2.1855	down
AT5G52320	28.7112	6.50687	0	-2.1898	down
AT4G00960	1.87555	0.362757	2.37399e-05	-2.25531	down
AT2G39690	0.943442	0.180999	0.000951803	-2.25985	down
AT2G27230	25.3032	5.39386	0	-2.28097	down
AT5G44660	2.43448	0.479274	1.72447e-09	-2.30205	down
AT3G05150	1.34174	0.234164	5.62569e-06	-2.32762	down
AT5G56100	3.75072	0.71253	1.47674e-06	-2.32859	down
AT2G26500	202.154	42.3049	0	-2.34805	down
AT4G13280	1.88073	0.415479	3.22705e-05	-2.38022	down
AT5G22700	0.742354	0.117095	0.00972048	-2.40453	down
AT1G01030	0.730679	0.119031	0.00133808	-2.43315	down
AT1G70370	155.303	29.7193	0	-2.4414	down
AT5G57123	5.71731	1.00066	1.09301e-12	-2.45026	down
AT3G21870	1.79351	0.258755	0.0019868	-2.52874	down
AT3G26540	3.12293	0.513898	0	-2.58819	down
AT4G19060	6.23226	0.999205	0	-2.64109	down
AT1G13650	2.34375	0.344351	1.28848e-09	-2.68041	down
AT4G13290	0.588091	0.073498	0.00165258	-2.69292	down
AT3G05730	21.6402	3.34179	0	-2.71003	down
AT2G41640	20.2794	3.09335	0	-2.72594	down
AT1G52280	44.2224	6.67483	0	-2.77292	down
AT4G31070	1.39197	0.180406	3.3867e-09	-2.79954	down
AT4G37980	14.5906	2.10258	0	-2.84241	down
AT3G48790	1.91447	0.260177	7.13964e-10	-2.85894	down
AT5G37300	2.58615	0.341928	9.99201e-16	-2.85931	down
AT1G66040	1.52873	0.152571	1.20473e-11	-3.09891	down
AT2G20870	2.33651	0.208853	1.06101e-06	-3.15579	down
AT2G01520	3.01798	0.287393	6.1105e-10	-3.18664	down
AT5G22430	1.22241	0.076892	0.000253572	-3.27639	down
AT3G16660	3.52574	0.282082	1.27502e-11	-3.33131	down
AT4G36515	6.32113	0.506432	1.39133e-12	-3.4079	down
AT1G06100	2.76532	0.191353	2.11381e-11	-3.46037	down
AT3G16710	1.24054	0.071503	5.47194e-09	-3.6243	down
AT1G31690	8.20076	0.647699	0	-3.66112	down
AT5G38150	1.42805	0.082325	1.84053e-12	-3.72681	down
AT1G29950	3.28023	0.199213	0	-3.85641	down
AT4G03430	5.83422	0.364817	0	-3.9647	down
AT3G50850	2.29246	0.07004	1.28188e-09	-3.97054	down
AT3G05320	3.64503	0.195432	0	-3.97201	down
AT1G32520	1.68551	0.007665	1.83729e-08	-4.23675	down
AT1G33930	0.973347	0	4.62935e-05	-4.37608	down
AT2G04160	2.45516	0.089	0	-4.38036	down
AT3G10113	1.04649	0	1.21724e-05	-4.47437	down
AT3G25490	0.620108	0	1.21724e-05	-4.47437	down
AT4G38820	3.13928	0	6.0532e-08	-4.81174	down
AT3G04700	1.34521	0	8.41839e-09	-4.92036	down
AT2G36145	47.0914	1.3735	0	-5.06411	down
AT2G21200	3.48467	0	3.20383e-10	-5.08498	down
AT1G02430	1.87337	0.01997	0	-5.23078	down
AT3G02380	1.64274	0	3.84137e-14	-5.46565	down
AT2G05185	3.81911	0	0	-5.72722	down
AT1G70850	2.80335	0	0	-6.18466	down
AT2G45920	3.83036	0.004706	0	-6.23595	down
AT5G24610	40.4194	0.47094	0	-6.29168	down
AT1G53480	35.8765	0.391865	0	-6.39823	down
AT3G16670	5.71053	0	0	-6.46127	down
AT1G10170	2.51753	2e-05	0	-6.83342	down
AT5G65610	10.4615	0	0	-7.17471	down
AT1G25470	4.84249	0	0	-7.31396	down
AT1G07310	26.8255	0.126205	0	-7.3932	down
AT2G25900	33.1069	0.029992	0	-8.91047	down
AT5G36700	105.016	0	0	-11.5592	down
