# Supplementary material for: Arabidopsis Transcription Factor TCP5 Controls Plant Thermomorphogenesis by Positively Regulating PIF4 Activity
Source: iScience. 2019 May 8;15:611–22. doi: 10.1016/j.isci.2019.04.005 (PMC6548983; doi:10.1016/j.isci.2019.04.005)
Supplement: Table S3. RNA-Seq Analysis of Genes Co-upregulated by PIF4 and HT in the Petioles, Related to Figure 3 [file mmc4.xlsx]

## Sheet: Sheet 1
Table S3. RNA-Seq analysis of genes co-upregulated by PIF4 and HT in the petioles, Related to Figure 3.
Key: wild type under 28 °C, pif4 under 28°C, or tcp5tcp13tcp17 under 28°C means that wild-type, pif4 or tcp5tcp13tcp17 plants were treated with 28°C for 6h.
AT number	Gene_name	WT under 20℃ (FPKM)	WT under 28℃ (FPKM)	pif4 under 28℃ (FPKM)	tcp5tcp13tcp17 under 28℃ (FPKM)
AT1G02430	ATARFD1B	0.288035	1.87337	0.336504	0.01997
AT1G03870	FLA9	56.3995	251.631	66.0558	140.792
AT1G04660	AT1G04660	2.82968	5.83029	1.85701	1.52393
AT1G06040	BBX24	19.9422	87.3577	29.3664	60.8618
AT1G07050	AT1G07050	47.6474	95.7786	46.5611	69.421
AT1G09540	MYB61	0.411348	1.46174	0.41249	1.40587
AT1G11545	XTH8	28.1154	66.8097	23.2503	41.2894
AT1G11740	AT1G11740	0.898232	4.08573	0.923654	1.29544
AT1G12080	AT1G12080	96.1065	228.927	87.1516	214.578
AT1G13650	AT1G13650	0.774546	2.34375	0.698107	0.344351
AT1G14520	MIOX1	2.85043	9.44463	3.05673	7.584
AT1G16130	WAKL2	1.49722	3.09144	1.02391	2.50932
AT1G16390	ATOCT3	14.3845	29.6547	9.33348	27.5274
AT1G18330	EPR1	2.47797	6.54939	1.92063	2.65383
AT1G22530	PATL2	37.6342	109.409	42.1265	66.371
AT1G22740	RAB7	7.04715	19.5744	6.81582	13.0742
AT1G22770	GI	2.54018	25.0212	6.26236	17.1963
AT1G26210	ATSOFL1	2.23266	5.53477	0.739413	4.22499
AT1G29430	SAUR62	4.17931	11.3215	2.23712	8.53624
AT1G29440	SAUR63	4.10027	13.2573	3.95244	10.2052
AT1G29450	SAUR64	3.72549	12.7369	3.93438	10.6575
AT1G29460	SAUR65	2.27915	9.05843	1.03013	5.22542
AT1G29500	SAUR66	7.87973	18.7278	4.89496	10.7879
AT1G29510	SAUR68	9.64787	19.6153	6.93054	16.2098
AT1G29950	BHLH144	0.017721	3.28023	0.093209	0.199213
AT1G32170	XTR4	5.37954	10.9764	5.45302	7.52401
AT1G32520	AT1G32520	0.136588	1.68551	0.114549	0.007665
AT1G48260	CIPK17	3.51325	8.1341	3.21308	5.96202
AT1G52190	NPF1.2	91.5181	204.474	99.0799	190.494
AT1G52750	AT1G52750	2.92949	9.47972	1.17327	3.218
AT1G52830	IAA6	3.44694	12.8255	2.45392	4.17636
AT1G53080	AT1G53080	0.384109	2.44975	0.615888	2.16521
AT1G53830	ATPME2	0.035166	0.586096	0.074898	0.348935
AT1G55330	AGP21	127.965	404.617	87.7003	212.958
AT1G56550	RXGT1	1.09338	3.7875	1.60302	2.18191
AT1G57870	ATSK42	15.6225	37.4228	16.7707	15.7946
AT1G61580	RPL3B	13.6621	36.9158	18.5206	26.7912
AT1G64640	ENODL8	40.3772	87.3956	44.49	66.6625
AT1G64690	BLT	2.27912	7.96042	3.13289	6.71362
AT1G65310	ATXTH17	12.8155	113.045	14.7606	86.4768
AT1G67265	DVL3	0.393286	5.75141	1.07334	3.2378
AT1G69570	CDF5	0.860625	5.89896	1.57241	2.41174
AT1G69900	AT1G69900	5.40168	11.4731	4.3677	9.43643
AT1G70620	AT1G70620	7.73356	26.1172	7.9794	8.64187
AT1G70985	AT1G70985	0.718028	6.76063	1.87746	2.46183
AT1G72140	NPF5	3.98401	9.30355	4.61681	3.55369
AT1G72430	SAUR78	10.359	27.5428	10.9205	17.9966
AT1G74310	ATHSP101	4.63714	10.0909	3.35923	6.82134
AT1G76080	ATCDSP32	91.7117	194.852	83.1868	120.902
AT1G76090	SMT3	9.38598	18.857	6.97108	10.8236
AT1G76240	AT1G76240	1.45835	4.28689	2.04936	1.48546
AT1G78990	AT1G78990	0.868154	2.30431	0.239968	1.01392
AT2G05070	LHCB2.2	33.7923	191.591	71.5233	152.622
AT2G05100	LHCB2.1	31.9791	172.894	80.3327	139.369
AT2G10940	AT2G10940	697.116	1665.63	272.104	1042.59
AT2G19310	HSP18.5	25.4652	67.9385	31.0916	46.6854
AT2G19660	AT2G19660	0.344416	2.25461	0.230229	2.00779
AT2G19800	MIOX2	5.19219	13.6687	3.3389	10.1354
AT2G20560	AT2G20560	2.52216	5.28425	1.94995	4.23403
AT2G20670	AT2G20670	48.7875	116.94	12.6223	82.5589
AT2G20750	ATEXPB1	3.39576	8.27611	1.28757	3.74339
AT2G21320	BBX18	0.750089	4.14848	1.03699	2.90124
AT2G21880	ATRAB7A	2.47347	8.55747	0.993756	3.2802
AT2G22810	ACS4	1.01666	3.4997	1.61537	1.71855
AT2G23130	AGP17	10.7268	22.531	8.69519	14.861
AT2G26150	ATHSFA2	1.08742	2.80759	0.260405	0.843635
AT2G26710	BAS1	4.80962	10.0334	3.99729	8.49101
AT2G27420	AT2G27420	0.247131	3.33109	0.443079	2.70462
AT2G29300	AT2G29300	0.037687	1.66887	0.231187	0.368647
AT2G29650	ANTR1	8.41004	23.1877	9.62047	18.1603
AT2G30615	AT2G30615	1.42304	4.21113	1.54078	2.23892
AT2G30766	AT2G30766	2.53933	8.77657	0.781432	6.57998
AT2G32530	ATCSLB03	0.268864	0.965207	0.20911	0.64437
AT2G37060	NF-YB8	7.80157	17.663	8.53712	13.6498
AT2G38480	AT2G38480	4.10313	10.4301	4.15087	7.7658
AT2G40340	DREB2C	0.396265	2.33075	0.889401	1.41193
AT2G40435	AT2G40435	2.56276	5.93839	2.03983	4.86233
AT2G40610	ATEXPA8	18.79	52.0538	23.1937	36.229
AT2G41760	AT2G41760	13.5714	28.369	13.8462	23.5593
AT2G42380	ATBZIP34	8.276	21.5266	3.64722	12.5815
AT2G43010	PIF4	4.2811	51.1661	10.4457	34.4759
AT2G45180	AT2G45180	544.017	1635.96	718.641	1212.75
AT2G45400	BEN1	9.06883	18.2577	8.72022	15.1643
AT2G45920	PUB37	0.084213	3.83036	0.004013	0.004706
AT2G47560	ATL64	1.4537	4.45287	2.0141	3.11802
AT3G03820	SAUR29	9.174	27.2383	9.19852	24.805
AT3G03850	SAUR26	2.97155	7.77395	3.40078	6.9911
AT3G05880	RCI2A	253.616	713.337	233.245	528.752
AT3G05890	RCI2B	3.87035	26.6936	1.81655	12.7985
AT3G05900	AT3G05900	22.8451	65.6932	27.7572	43.7995
AT3G11110	ATL66	2.24025	5.94559	1.85491	1.4552
AT3G12580	HSP70	10.343	64.1384	7.58394	37.7575
AT3G12700	NANA	10.406	21.6678	10.7092	17.917
AT3G13520	AGP12	147.418	409.832	121.834	261.031
AT3G14470	RPPL1	0.246542	0.955451	0.285862	0.412241
AT3G15540	IAA19	21.3612	45.5772	16.2252	27.2894
AT3G16130	ATROPGEF13	0.417424	1.29977	0.397967	0.509127
AT3G16240	DELTA-TIP	454.431	1118.62	439.026	828.74
AT3G16370	APG	263.583	524.75	232.308	420.414
AT3G16710	PPR4	0.027308	1.24054	0.084722	0.071503
AT3G18200	UMAMIT4	0.487065	3.21739	1.42401	1.57
AT3G23730	XTH16	28.9601	59.112	29.721	40.4699
AT3G24500	MBF1C	9.37561	21.4905	3.29268	11.5878
AT3G24715	AT3G24715	1.16805	3.0446	0.548368	1.94099
AT3G25680	AT3G25680	13.4239	36.6231	10.0807	9.10372
AT3G26170	CYP71B19	6.20152	12.3483	5.61649	12.2983
AT3G26290	CYP71B26	4.94729	10.5082	5.40034	5.93266
AT3G42630	AT3G42630	0.853411	9.02957	0.83396	8.66123
AT3G45970	ATEXLA1	5.25635	28.6081	3.87175	13.9388
AT3G46630	AT3G46630	12.8256	32.9139	16.5151	22.6005
AT3G46640	LUX	13.09	75.4841	29.2003	55.2178
AT3G47500	CDF3	3.67888	12.5841	5.82598	7.66887
AT3G48260	WNK3	2.1869	4.83884	0.931809	4.7782
AT3G48790	AT3G48790	0.051805	1.91447	0.05031	0.260177
AT3G49580	LSU1	4.43695	9.17215	1.97717	7.12263
AT3G50120	AT3G50120	2.90992	8.20391	2.43329	5.91952
AT3G50560	AT3G50560	4.53027	9.6145	1.78295	5.7536
AT3G53420	PIP2A	279.102	744.414	304.857	631.322
AT3G53830	AT3G53830	0.641239	3.45655	1.55986	2.67472
AT3G55840	HSPRO1	4.25572	11.4167	1.95531	3.69438
AT3G58030	AT3G58030	9.68072	19.9559	9.09352	11.3603
AT3G58120	ATBZIP61	12.9075	29.3983	10.8423	17.3879
AT3G61060	AtPP2-A13	31.7372	63.8901	26.1747	58.3225
AT3G63470	scpl40	1.79533	5.32975	1.91949	4.48048
AT4G01250	WRKY22	8.17084	17.4082	8.07424	13.4131
AT4G01595	AT4G01595	1.88471	6.37869	3.09367	5.11067
AT4G02075	PIT1	3.83911	9.67651	3.80654	8.56076
AT4G10310	HKT1	2.10686	4.99739	1.16347	4.22487
AT4G12400	Hop3	4.06017	20.0409	6.80783	17.1642
AT4G16515	RGF6	32.7367	67.6253	23.4316	43.5127
AT4G16563	AT4G16563	2.83583	6.90866	3.15857	5.23113
AT4G16780	ATHB-2	9.9567	22.9274	7.25842	20.0561
AT4G16980	AT4G16980	211.079	438.779	132.574	286.259
AT4G17340	TIP22	34.4304	90.687	40.0031	78.4143
AT4G17460	HAT1	17.622	39.0751	16.5852	33.4823
AT4G18220	AT4G18220	2.37858	6.49984	3.06957	4.05455
AT4G18970	AT4G18970	26.1037	62.5116	14.0784	33.2731
AT4G19060	AT4G19060	0.085694	6.23226	0.446515	0.999205
AT4G19130	RPA1E	1.33179	3.14987	1.43414	2.14969
AT4G19170	NCED4	5.19989	15.5045	6.44474	9.63534
AT4G19430	AT4G19430	0.138146	4.37357	0.71615	1.70436
AT4G20260	ATPCAP1	195.225	414.37	166.65	270.752
AT4G20980	TIF3D1	8.20913	45.2058	6.14818	42.307
AT4G25260	AT4G25260	7.75064	31.3266	3.17346	14.229
AT4G25420	GA5	1.10873	4.0352	1.98496	2.37724
AT4G25480	DREB1A	0.373865	3.88668	0.200854	1.41045
AT4G25780	ATCAPE2	2.75963	7.59763	1.57389	3.99701
AT4G29610	AT4G29610	2.85646	7.51201	3.18638	4.68329
AT4G30993	AT4G30993	1.57228	19.7152	5.36552	4.37401
AT4G32280	IAA29	0.46117	3.41382	0.65436	2.0938
AT4G33420	PER47	0.762633	5.94716	1.38874	2.52622
AT4G35060	HIPP25	3.55295	10.7662	3.33693	9.02016
AT4G35840	AT4G35840	6.36961	13.7593	4.21394	9.97561
AT4G36040	ATJ11	29.4527	87.0411	25.1532	59.3283
AT4G38690	AT4G38690	17.9983	37.8621	19.0607	21.6196
AT4G38825	SAUR13	5.4114	17.5254	6.88548	16.2029
AT4G38850	SAUR14	2.59867	8.35384	2.32758	3.98977
AT4G38860	SAUR16	9.8985	24.5708	7.2565	18.5244
AT4G40090	AGP3	0.27339	2.64942	0.427284	1.90857
AT5G02180	AT5G02180	0.698731	2.94938	1.10209	1.7422
AT5G02230	AT5G02230	6.44205	15.8308	5.57791	13.0394
AT5G03120	AT5G03120	20.287	58.5531	19.7878	35.4263
AT5G03960	IQD12	1.01101	4.48113	1.56452	2.90876
AT5G06720	ATPA2	1.40623	3.26749	1.41573	1.89212
AT5G06980	LNK4	0.249381	2.36803	0.520131	1.21915
AT5G08350	AT5G08350	4.21712	9.76552	1.58358	5.90891
AT5G10430	AGP4	16.0449	35.3216	11.8423	16.3445
AT5G11540	GULLO3	1.66479	3.46776	1.66909	2.64172
AT5G12110	AT5G12110	16.0696	80.8926	39.4058	65.7888
AT5G15265	AT5G15265	2.04175	6.94636	1.14856	5.21895
AT5G18010	SAUR19	1.39583	11.861	0.213562	5.2656
AT5G18020	SAUR20	3.35979	14.4838	2.95405	10.8404
AT5G18030	SAUR21	3.09375	12.7542	3.45662	11.0097
AT5G18050	SAUR22	2.36766	19.8326	2.16388	11.2847
AT5G18060	SAUR23	3.08777	18.4301	2.21406	9.14117
AT5G18080	SUAR24	9.95279	34.6674	4.80726	19.0338
AT5G20250	AtSIP2	41.457	224.748	112.623	223.062
AT5G22920	CHYR1	67.5556	163.924	61.1455	142.634
AT5G23360	AT5G23360	2.07124	4.99439	1.82417	4.01168
AT5G23750	AT5G23750	8.67935	20.6486	6.59287	10.3908
AT5G24105	AGP41	5.56091	11.3596	2.41387	8.37897
AT5G24120	SIGE	1.69601	3.36737	1.61603	2.73895
AT5G24150	SQP1	8.68985	40.9886	8.22329	35.2723
AT5G24610	AT5G24610	0.480396	40.4194	0.551682	0.47094
AT5G25130	CYP71B12	2.94595	7.55185	1.85582	5.26207
AT5G25240	AT5G25240	3.75502	12.0619	3.80141	8.18933
AT5G35525	PCR3	2.7506	14.5149	2.50563	10.2707
AT5G38970	CYP85A1	1.24857	2.61586	0.449292	2.2492
AT5G39860	PRE1	0.194891	2.70279	0.362681	1.43255
AT5G40730	AGP24	3.43997	10.2159	4.76526	8.55651
AT5G40980	AT5G40980	7.90364	16.7518	7.06498	12.3394
AT5G41080	GDPD2	7.2619	20.007	3.23388	15.5029
AT5G44020	AT5G44020	102.865	222.508	115.324	151.538
AT5G45820	CIPK20	0.087385	2.84675	0.087976	0.676987
AT5G48570	ROF2	5.08178	24.0689	10.0196	17.7922
AT5G51440	HSP23.5	1.01553	11.1658	1.6664	6.40536
AT5G51780	BHLH36	0.298492	1.59484	0.160683	0.728547
AT5G51890	PER66	14.709	29.1897	13.1488	22.6338
AT5G52640	HSP81-1	4.03543	28.0641	7.8299	18.1961
AT5G57660	COL5	10.0203	57.2958	25.2655	51.0053
AT5G61350	ERU	0.175801	0.976313	0.267463	0.481948
AT5G62430	CDF1	2.58081	9.97132	2.68036	5.53376
AT5G64170	LNK1	0.682844	10.0171	2.70329	6.03481
AT5G64510	TIN1	1.03185	5.5727	0.424529	2.24092
AT5G65390	AGP7	31.1672	114.484	31.3761	59.251
AT5G66080	CASPL	1.532	4.87439	1.72732	2.40129
AT5G67390	AT5G67390	1.30718	3.86035	1.33238	2.35492
